# Supplementary material for: Marek’s Disease Virus Regulates the Ubiquitylome of Chicken CD4+ T Cells to Promote Tumorigenesis
Source: Int J Mol Sci. 2019 Apr 28;20(9):2089. doi: 10.3390/ijms20092089 (PMC6539122; doi:10.3390/ijms20092089)
Supplement: Supplementary file 1 [file ijms-20-02089-s001.zip]

Archive with 15 entries (14 files):
- Supplementary File/
- Supplementary File/Animal Experimental Ethical Inspection.pdf
- Supplementary File/Fig S1.tif
- Supplementary File/Fig S2.tif
- Supplementary File/Fig S3.tif
- Supplementary File/Fig S4.tif
- Supplementary File/Fig S5.pdf
- Supplementary File/Supplementary data.docx
- Supplementary File/Table S1.xlsx
- Supplementary File/Table S2.xlsx
- Supplementary File/Table S3.xlsx
- Supplementary File/Table S4.xlsx
- Supplementary File/Table S5.doc
- Supplementary File/Table S6.xlsx
- Supplementary File/Table S7.xlsx
