# Supplementary material for: Marek’s Disease Virus Regulates the Ubiquitylome of Chicken CD4+ T Cells to Promote Tumorigenesis
Source: Int J Mol Sci. 2019 Apr 28;20(9):2089. doi: 10.3390/ijms20092089 (PMC6539122; doi:10.3390/ijms20092089)
Supplement: Supplementary file 1 [file ijms-20-02089-s001.zip › Supplementary File/Table S1.xlsx]

## Sheet: TvsC_up-regulated_list
Table S1A. The list of peptides with significantly up-regulated ubiquitination
Protein accession	Position	Modified residue	T/C Ratio	Quanty Type	P value	Protein description
P12276	1930	K	230.018	Up	0.0437334	Fatty acid synthase
Q5ZJU3	168	K	209.555	Up	0.006146	Asparagine synthetase [glutamine-hydrolyzing]
P13863	130	K	152.004	Up	0.0143202	Cyclin-dependent kinase 1
Q8QFQ8	185	K	133.85	Up	0.0295664	Interleukin-18
Q5ZJU3	467	K	123.555	Up	3.56e-05	Asparagine synthetase [glutamine-hydrolyzing]
P13863	89	K	119.093	Up	0.00152282	Cyclin-dependent kinase 1
P13863	143	K	115.312	Up	3.89e-08	Cyclin-dependent kinase 1
H9KZN4	494	K	112.988	Up	0.0157335	Hexokinase
E1C2U4	164	K	111.674	Up	0.0113473	DNA helicase (EC 3.6.4.12)
P12276	1875	K	108.204	Up	0.0441104	Fatty acid synthase
Q5ZJU3	147	K	107.378	Up	0.00906132	Asparagine synthetase [glutamine-hydrolyzing]
Q8UVF8	206	K	104.92	Up	0.000348701	Inhibitor of apoptosis protein 3
Q5ZJU3	208	K	90.9609	Up	0.000383355	Asparagine synthetase [glutamine-hydrolyzing]
Q5ZJU3	513	K	81.1836	Up	0.0331348	Asparagine synthetase [glutamine-hydrolyzing]
Q5ZJJ2	256	K	78.724	Up	0.00943502	Replication protein A 70 kDa DNA-binding subunit
F1NPP0	98	K	78.3331	Up	0.0183237	Dual specificity protein phosphatase
Q5ZMD2	265	K	71.077	Up	0.00607682	Ankyrin repeat and MYND domain-containing protein 2
E1C2U4	473	K	69.8577	Up	0.0402066	DNA helicase (EC 3.6.4.12)
Q5ZLN1	157	K	64.9048	Up	0.00168489	Phosphoglycerate mutase 1
P13863	56	K	64.0748	Up	0.00308417	Cyclin-dependent kinase 1
Q5ZJU3	504	K	63.8861	Up	0.0093379	Asparagine synthetase [glutamine-hydrolyzing]
P12276	1634	K	63.7538	Up	0.00522657	Fatty acid synthase
Q5ZJJ2	321	K	62.7205	Up	0.0240047	Replication protein A 70 kDa DNA-binding subunit
F1NPP0	291	K	60.5371	Up	0.0380718	Dual specificity protein phosphatase
E1C370	13	K	58.2011	Up	0.000217099	Nucleoporin 43
Q5ZJU3	162	K	57.404	Up	0.00740531	Asparagine synthetase [glutamine-hydrolyzing]
F1NUQ0	148	K	54.3968	Up	0.0111861	THOC3
E1BZN6	186	K	54.2833	Up	0.0273531	Receptor expression-enhancing protein
Q5ZJU3	191	K	52.9376	Up	5.38e-05	Asparagine synthetase [glutamine-hydrolyzing]
Q5ZKI0	251	K	51.838	Up	0.00798206	Calcium/calmodulin-dependent protein kinase type II delta chain
P13863	201	K	51.3091	Up	1.12e-05	Cyclin-dependent kinase 1
P12276	1246	K	51.2447	Up	0.0230595	Fatty acid synthase
P49416	189	K	51.1507	Up	0.000292077	Syndecan-4
Q8QFQ8	135	K	47.7426	Up	0.000209827	Interleukin-18
E1C0C3	632	K	46.8152	Up	0.000212498	SEC63 homolog, protein translocation regulator
Q5ZLG0	80	K	45.1596	Up	0.0373897	Acetoacetyl-CoA synthetase
E1BW48	991	K	44.3312	Up	0.000548628	HECT and RLD domain containing E3 ubiquitin protein ligase 2
F6R1X6	174	K	42.0329	Up	0.0490772	SSB
E1C8K9	406	K	41.333	Up	0.0192476	GDAP2
Q5ZJU3	275	K	41.1847	Up	0.000171983	Asparagine synthetase [glutamine-hydrolyzing]
Q5ZJU3	232	K	41.035	Up	0.000354724	Asparagine synthetase [glutamine-hydrolyzing]
P12276	1865	K	40.0723	Up	0.00695437	Fatty acid synthase
F1NM08	185	K	39.6742	Up	0.0214516	DEAD-box RNA helicase 5
Q5ZJJ2	87	K	39.4922	Up	0.000122885	Replication protein A 70 kDa DNA-binding subunit
E1C2U4	345	K	39.108	Up	0.000894312	DNA helicase (EC 3.6.4.12)
Q8QFQ8	107	K	38.9739	Up	3.3e-07	Interleukin-18
Q5ZKX2	180	K	38.2938	Up	0.00612813	Proteasome 26S subunit, ATPase 6
P27003	54	K	38.207	Up	0.00266491	Protein S100-A10
F1NII4	227	K	38.1126	Up	0.00957594	NLE1
P13863	238	K	38.1048	Up	0.000994926	Cyclin-dependent kinase 1
Q5ZJU3	556	K	37.904	Up	0.000408487	Asparagine synthetase [glutamine-hydrolyzing]
E1C4Q0	643	K	37.1735	Up	0.00181579	Ribonucleoside-diphosphate reductase
P56517	361	K	36.723	Up	5.03e-06	Histone deacetylase 1
Q98TX7	343	K	36.1361	Up	0.000420876	Interferon regulatory factor 4
E1BZN6	176	K	35.6228	Up	0.0082698	Receptor expression-enhancing protein
P12276	1914	K	35.6049	Up	0.00185147	Fatty acid synthase
Q5ZLG0	223	K	35.2023	Up	0.0162036	Acetoacetyl-CoA synthetase
Q5ZJX6	181	K	35.1054	Up	0.00145507	ATP binding cassette subfamily E member 1
Q8QFQ8	123	K	34.3902	Up	1.91e-05	Interleukin-18
R4GK17	220	K	34.0827	Up	0.024292	Fatty acid amide hydrolase 2
Q90988	1061	K	34.0699	Up	0.00556723	Structural maintenance of chromosomes protein 2
E1BQU4	198	K	33.3404	Up	4.22e-07	NSF
Q5ZJU3	280	K	32.7819	Up	0.00124059	Asparagine synthetase [glutamine-hydrolyzing]
Q8QFQ8	173	K	32.7378	Up	0.000338292	Interleukin-18
P05625	462	K	32.5212	Up	0.00184918	RAF proto-oncogene serine/threonine-protein kinase
Q5ZKB1	15	K	32.3919	Up	0.0193118	CDC42 small effector protein 1
Q5ZKI7	706	K	32.1864	Up	0.00106184	WD repeat and coiled-coil-containing protein C2orf44 homolog
F1NIX2	260	K	31.9731	Up	0.000268323	DDX3X
Q5ZL80	74	K	31.893	Up	0.00528808	RCJMB04_7e17
Q5ZJJ2	241	K	31.2395	Up	4.6e-07	Replication protein A 70 kDa DNA-binding subunit
F1NBL6	416	K	31.1924	Up	0.00223778	Exportin 5
P27003	37	K	31.1011	Up	5.03e-08	Protein S100-A10
E1C2U4	451	K	31.0191	Up	0.00393182	DNA helicase (EC 3.6.4.12)
F1NEF6	516	K	30.1937	Up	4.64e-06	Acyl-CoA dehydrogenase family member 9
F1P0V5	279	K	29.7023	Up	0.00100675	ATP binding cassette subfamily F member 3
E1BY08	352	K	29.6246	Up	0.0133328	Peroxisomal biogenesis factor 1
F1NLG1	184	K	29.4685	Up	0.00366364	Fas associated factor 1
F6R1X6	63	K	29.4589	Up	5.7e-05	SSB
E1BRV6	493	K	29.3547	Up	0.000449736	Amino acid transporter
Q5ZMG9	156	K	28.998	Up	0.00274799	T-complex 1
E1BWF8	298	K	28.7182	Up	0.00715741	Active BCR-related
E1BTX8	755	K	27.9429	Up	0.00187796	Caldesmon
R4GHT3	284	K	27.8057	Up	1.46e-06	Uridine kinase (Fragment)
F1NAG0	408	K	27.5731	Up	0.0017825	DNA helicase
P13863	33	K	27.2742	Up	0.025347	Cyclin-dependent kinase 1
E1BX02	178	K	27.2399	Up	0.000417453	Proteasome 26S subunit, non-ATPase 2
E1BZN6	172	K	26.9883	Up	0.0488339	Receptor expression-enhancing protein
P18870	70	K	26.895	Up	0.0411287	Transcription factor AP-1
E1BTX8	779	K	26.4517	Up	0.0322742	Caldesmon
Q5ZMG9	535	K	26.2343	Up	0.0101273	T-complex 1
P12276	928	K	26.1798	Up	0.0075533	Fatty acid synthase
Q5ZJ54	126	K	25.7792	Up	0.0264651	T-complex protein 1 subunit zeta
F1N8T3	33	K	25.7609	Up	0.000332151	GOPC
Q5ZJU3	478	K	25.6138	Up	0.00358169	Asparagine synthetase [glutamine-hydrolyzing]
Q5ZMP6	343	K	25.372	Up	0.00262041	AP-2 complex subunit mu
Q5ZLN1	100	K	25.2698	Up	0.00175924	Phosphoglycerate mutase 1
Q5ZLN1	176	K	25.2046	Up	0.00775156	Phosphoglycerate mutase 1
P05625	572	K	25.1033	Up	0.00142045	RAF proto-oncogene serine/threonine-protein kinase
E1C4E1	152	K	25.085	Up	0.0298155	M-phase phosphoprotein 9
Q5ZMG9	202	K	24.9	Up	0.00307884	T-complex 1
H9L366	127	K	24.8907	Up	0.0495694	Isocitrate dehydrogenase [NADP]
F1NYA2	78	K	24.7205	Up	0.00218514	Eukaryotic translation initiation factor 4H
P18944	170	K	24.6553	Up	0.00312166	Cytochrome c oxidase subunit 2
Q8JFP1	285	K	24.5674	Up	5.95e-05	Eukaryotic initiation factor 4A-II
Q90679	98	K	24.4073	Up	0.02165	Thymocyte nuclear protein 1
H9KZN4	182	K	24.4032	Up	0.0114194	Hexokinase
P13863	139	K	24.2206	Up	4.83e-06	Cyclin-dependent kinase 1
H9L332	66	K	24.1598	Up	8.39e-10	transmembrane protein 263-like
P27003	57	K	24.0068	Up	6.98e-06	Protein S100-A10
P12276	672	K	23.7868	Up	0.000336241	Fatty acid synthase
Q5ZM36	290	K	23.7784	Up	6.18e-05	Eukaryotic initiation factor 4A-III
F1NCB0	934	K	23.4979	Up	0.0109388	DNA-directed RNA polymerase
Q5ZJM9	42	K	23.3762	Up	0.0302793	Small ubiquitin-related modifier 2
P41125	82	K	23.3518	Up	0.00315783	60S ribosomal protein L13
Q5ZJU3	524	K	23.2094	Up	0.000855017	Asparagine synthetase [glutamine-hydrolyzing]
F1NEF6	256	K	23.0901	Up	0.000505871	Acyl-CoA dehydrogenase family member 9
H9KZN4	357	K	23.0205	Up	5.52e-05	Hexokinase
Q5ZIT7	355	K	22.9351	Up	0.00805927	Proteasome 26S subunit, ATPase 3
F1NDG1	236	K	22.7789	Up	0.0110697	Mitogen-activated protein kinase (Fragment)
Q5ZMG9	541	K	22.7489	Up	0.030659	T-complex 1
H9L366	155	K	22.4941	Up	0.0029097	Isocitrate dehydrogenase [NADP]
F1NJL0	217	K	22.0401	Up	0.0356887	Ataxin 2
F1NGQ3	139	K	21.966	Up	0.0121302	PDZ binding kinase
Q5ZLG1	117	K	21.8888	Up	0.00967979	Ras-related protein Rab-18
E1BTX8	1078	K	21.8519	Up	4.74e-05	Caldesmon
Q5ZMA2	429	K	21.7002	Up	0.000432142	Pre-mRNA-processing factor 19
H9KZN4	439	K	21.5938	Up	0.00742181	Hexokinase
P12276	1237	K	21.5338	Up	0.010151	Fatty acid synthase
Q9PTI4	316	K	21.3657	Up	0.00671728	Makorin 1
Q5ZLZ6	488	K	21.2931	Up	0.000452209	Solute carrier family 16 member 1
E1C2V9	105	K	21.185	Up	0.0118597	ADP ribosylation factor GTPase activating protein 2
F1P3Z0	367	K	21.1813	Up	0.000356808	Protein argonaute-3
E1C3Q0	872	K	21.1119	Up	0.00033374	Zinc finger CCCH-type containing 7A
R4GJW5	208	K	21.0378	Up	0.00700144	Wee1-like protein kinase (EC 2.7.10.2)
F1P4D5	138	K	20.9222	Up	1.88e-05	Store-operated calcium entry associated regulatory factor
P56517	200	K	20.7786	Up	0.0235871	Histone deacetylase 1
P81021	348	K	20.6042	Up	0.005371	Vigilin
P12276	2195	K	20.549	Up	0.0452859	Fatty acid synthase
Q5ZM16	286	K	20.5122	Up	0.00445121	Pre-mRNA-splicing factor RBM22
E1C4N0	107	K	20.3995	Up	0.0160916	RPS10
R4GLM6	61	K	20.3072	Up	0.00307029	Peptidyl-prolyl cis-trans isomerase
Q5ZIT7	53	K	20.2302	Up	0.0138248	Proteasome 26S subunit, ATPase 3
E1C0F5	194	K	20.1914	Up	0.00908562	Protein-L-isoaspartate (D-aspartate) O-methyltransferase domain containing 2
Q5ZKI0	259	K	20.0861	Up	3.06e-06	Calcium/calmodulin-dependent protein kinase type II delta chain
F1NAD1	321	K	20.073	Up	0.00126477	Glycoprotein integral membrane 1
Q5ZKN2	103	K	19.9365	Up	0.0281919	Membrane-associated progesterone receptor component 1
Q9PTI4	379	K	19.6707	Up	0.0104832	Makorin 1
P63247	183	K	19.435	Up	0.0194495	Guanine nucleotide-binding protein subunit beta-2-like 1
Q5ZJU3	395	K	19.3849	Up	3.82e-06	Asparagine synthetase [glutamine-hydrolyzing]
F1NGQ3	170	K	19.2801	Up	0.0250002	PDZ binding kinase
E1BQU4	161	K	19.1008	Up	0.000100843	NSF
Q5F3U4	260	K	19.0307	Up	0.000627735	3-phosphoinositide dependent protein kinase 1
F1N8Z4	281	K	18.9058	Up	0.0121847	RuvB-like helicase (EC 3.6.4.12)
Q5ZKR7	391	K	18.8093	Up	0.00500805	Long-chain-fatty-acid--CoA ligase ACSBG2
E1C6Q1	265	K	18.7272	Up	0.0416409	Pachytene checkpoint protein 2 homolog
F1NPP0	282	K	18.602	Up	9.53e-05	Dual specificity protein phosphatase
F1P212	267	K	18.5623	Up	0.0118157	Thioredoxin related transmembrane protein 3
F1NI93	285	K	18.436	Up	0.0010893	Makorin ring finger protein 2
P47832	34	K	18.3571	Up	0.013548	60S ribosomal protein L26 (Fragment)
P12276	2188	K	18.3295	Up	7.59e-05	Fatty acid synthase
Q5ZLG0	525	K	18.2458	Up	0.0348595	Acetoacetyl-CoA synthetase
H9L0M7	510	K	18.0687	Up	0.00393126	Misato 1, mitochondrial distribution and morphology regulator
P28497	876	K	18.0562	Up	0.00010898	F-actin-capping protein subunit alpha-2
F1NPV8	385	K	17.8727	Up	0.0370513	Bystin like
F1NB20	260	K	17.8662	Up	0.0235036	DNA helicase
F1NN51	190	K	17.5717	Up	0.030905	FMR1 autosomal homolog 1
Q5ZIT7	283	K	17.3888	Up	0.0231941	Proteasome 26S subunit, ATPase 3
E1BTX8	166	K	17.3726	Up	0.000853486	Caldesmon
Q90988	1160	K	17.3343	Up	0.0117783	Structural maintenance of chromosomes protein 2
Q03669	611	K	17.319	Up	0.000653179	Sarcoplasmic/endoplasmic reticulum calcium ATPase 2
Q6DV79	294	K	17.2654	Up	0.0420468	Signal transducer and activator of transcription 3
E1C2I2	153	K	17.1818	Up	0.000251347	Serine/threonine-protein kinase greatwall
E1BTX8	1326	K	17.1706	Up	0.00017477	Caldesmon
H9KZN4	350	K	17.092	Up	0.019884	Hexokinase
P67883	32	K	16.6912	Up	0.000230303	60S ribosomal protein L30
P12276	410	K	16.5995	Up	0.0118536	Fatty acid synthase
Q5ZIE6	339	K	16.5934	Up	3.63e-05	NEDD8-activating enzyme E1 regulatory subunit
Q5ZL57	142	K	16.5436	Up	0.0399848	Coatomer subunit delta
Q5ZKL0	167	K	16.5357	Up	5.51e-06	DNA helicase
Q5ZJ27	647	K	16.488	Up	0.00803932	Protein Hook homolog 1
E1C6T4	615	K	16.4372	Up	0.00956163	Serine/threonine-protein kinase
E1BVC8	89	K	16.426	Up	0.0226383	Secretory carrier-associated membrane protein (Secretory carrier membrane protein)
Q5ZJU3	445	K	16.328	Up	2.96e-05	Asparagine synthetase [glutamine-hydrolyzing]
E1C2F9	48	K	16.2705	Up	0.0360945	IQ motif containing GTPase activating protein 2
Q5ZI89	1118	K	16.2053	Up	0.000559751	Trafficking protein particle complex subunit 11
E1C1Q3	244	K	16.1201	Up	0.000625894	Solute carrier family 29 member 1 (Augustine blood group)
F1P4D5	131	K	16.0379	Up	0.00219922	Store-operated calcium entry associated regulatory factor
F1NRC2	301	K	16.0331	Up	2.82e-05	ETS variant 6
E1BTX8	1130	K	16.0133	Up	8.43e-09	Caldesmon
E1BSC0	915	K	15.9094	Up	0.00559454	DEAD-box helicase 46
Q9W7I5	156	K	15.8542	Up	0.0298755	Histone-binding protein RBBP4
E1C1H4	160	K	15.8043	Up	0.0137326	Mitogen-activated protein kinase
F1NU79	320	K	15.7981	Up	0.00043844	Proteasome 26S subunit, ATPase 5
E1BVC8	299	K	15.7789	Up	3.29e-06	Secretory carrier-associated membrane protein (Secretory carrier membrane protein)
F1NRC2	365	K	15.7565	Up	0.0451694	ETS variant 6
E1C2U4	405	K	15.7556	Up	0.000491949	DNA helicase (EC 3.6.4.12)
Q90647	513	K	15.7516	Up	0.0285864	V-type proton ATPase catalytic subunit A
F1NCI5	175	K	15.6207	Up	0.00140911	Heterogeneous nuclear ribonucleoprotein A0
Q5ZIT7	216	K	15.5998	Up	0.0352856	Proteasome 26S subunit, ATPase 3
E1C4Q0	149	K	15.5068	Up	0.0185491	Ribonucleoside-diphosphate reductase
E1BZ86	213	K	15.4462	Up	0.00331767	Calcium/calmodulin dependent protein kinase II gamma
E1BQ54	483	K	15.3149	Up	0.000177405	SprT-like N-terminal domain
P12276	379	K	15.2464	Up	0.000712516	Fatty acid synthase
Q90679	148	K	15.2192	Up	0.00107629	Thymocyte nuclear protein 1
F1NIP8	103	K	15.2104	Up	0.0368794	ADP ribosylation factor like GTPase 14 effector protein
E1BTX8	1312	K	15.1542	Up	0.0132063	Caldesmon
F1NV18	1013	K	15.0997	Up	0.0017561	Calmodulin regulated spectrin associated protein 1
Q5ZKF5	128	K	15.0661	Up	0.0475735	S-phase kinase-associated protein 1
Q5ZKZ8	166	K	15.0017	Up	0.0250568	RCJMB04_8j5
F1NER7	545	K	14.9865	Up	2.03e-05	Phospholipid-transporting ATPase
P61355	93	K	14.9291	Up	0.00950547	60S ribosomal protein L27
Q5ZJM9	33	K	14.9227	Up	9.72e-05	Small ubiquitin-related modifier 2
Q5ZHQ1	32	K	14.9227	Up	9.72e-05	Small ubiquitin-related modifier 3
F1NA68	24	K	14.866	Up	0.000506153	CDK3
F1NAG9	311	K	14.8307	Up	0.016872	NIMA related kinase 9
H9KZN4	769	K	14.7513	Up	0.000913612	Hexokinase
P24798	54	K	14.6792	Up	0.0448559	Sodium/potassium-transporting ATPase subunit alpha-3
F1NAG0	131	K	14.661	Up	0.00132438	DNA helicase
F1NP22	563	K	14.6037	Up	0.000206473	Fanconi anemia complementation group D2
Q5ZMG9	403	K	14.5836	Up	0.0175427	T-complex 1
P53488	106	K	14.5743	Up	0.0120027	Actin-related protein 2
F1NSP8	279	K	14.5626	Up	0.000923032	Heterogeneous nuclear ribonucleoprotein U
P12276	2439	K	14.5411	Up	0.031733	Fatty acid synthase
E1C3Q0	768	K	14.3981	Up	0.000763232	Zinc finger CCCH-type containing 7A
Q5ZJB4	380	K	14.3248	Up	0.00430602	Inhibitor of nuclear factor kappa-B kinase subunit alpha
Q5ZMG9	76	K	14.3056	Up	0.00214728	T-complex 1
F1P0W9	271	K	14.2624	Up	0.00161978	Neural precursor cell expressed, developmentally down-regulated 1
E1C2U4	446	K	14.2604	Up	0.000197092	DNA helicase (EC 3.6.4.12)
Q5ZJ00	388	K	14.1514	Up	1.47e-05	55 kDa erythrocyte membrane protein
Q90ZK6	395	K	14.1485	Up	0.00141223	Activin receptor type-1
F1NU79	293	K	13.9759	Up	0.000826487	Proteasome 26S subunit, ATPase 5
Q805F9	917	K	13.9359	Up	0.0136798	DNA damage-binding protein 1
F1NU79	366	K	13.8087	Up	0.00425958	Proteasome 26S subunit, ATPase 5
P53033	168	K	13.7524	Up	0.0491	Replication factor C subunit 2
F1NB03	463	K	13.7048	Up	0.0176743	Kinesin-like protein
R4GGW9	89	K	13.6752	Up	0.00276907	YrdC N6-threonylcarbamoyltransferase domain containing
P05625	365	K	13.6511	Up	0.000797027	RAF proto-oncogene serine/threonine-protein kinase
Q5ZID0	248	K	13.5936	Up	0.0120449	NmrA-like family domain-containing protein 1
Q5ZMC9	315	K	13.507	Up	0.0306316	Nuclear distribution protein nudE homolog 1
Q5ZJM9	45	K	13.433	Up	0.000834796	Small ubiquitin-related modifier 2
F1NEF6	252	K	13.4326	Up	0.0273851	Acyl-CoA dehydrogenase family member 9
E1C2U4	263	K	13.4205	Up	0.000375096	DNA helicase (EC 3.6.4.12)
Q5ZJH5	139	K	13.3341	Up	0.0169212	WD repeat-containing protein 61
E1C4M6	227	K	13.3081	Up	0.0133995	Ubiquitin carboxyl-terminal hydrolase (Fragment)
Q5F495	531	K	13.1799	Up	0.0151791	MOB-like protein phocein
Q5ZJ00	93	K	13.0378	Up	0.0407415	55 kDa erythrocyte membrane protein
Q5ZMM3	50	K	13.0327	Up	0.0318486	Rho GTPase-activating protein 15
F1P3Z0	555	K	13.0191	Up	0.0127375	Protein argonaute-3
E1BX02	858	K	13.01	Up	0.014639	Proteasome 26S subunit, non-ATPase 2
Q9PTI4	394	K	13.0075	Up	0.00380565	Makorin 1
Q98TX7	300	K	12.8255	Up	0.000203709	Interferon regulatory factor 4
E1BTX8	1456	K	12.7793	Up	0.0241512	Caldesmon
F1NXN9	157	K	12.7508	Up	0.0270747	Histocompatibility minor 13
E1BTX8	187	K	12.6636	Up	0.000737973	Caldesmon
Q5ZJ21	283	K	12.6254	Up	0.0130892	Gga.38983 RCJMB04_21j12
Q90694	183	K	12.6074	Up	0.000852784	Cell division control protein 42 homolog
F1NF89	42	K	12.5638	Up	0.0447122	40S ribosomal protein S24
Q2YHT7	249	K	12.547	Up	0.0445418	Cell surface glycoprotein CD200 receptor 1-A
F1NBY5	24	K	12.5242	Up	0.000367538	TBC1 domain family member 15
F1P1K1	315	K	12.3522	Up	0.00652381	Cyclin dependent kinase 17
P01109	137	K	12.2955	Up	0.000209671	Myc proto-oncogene protein
F6R1X6	166	K	12.2766	Up	0.00126191	SSB
E1BVE1	157	K	12.1937	Up	2.9e-05	Aurora kinase A
F1NVZ1	352	K	12.0437	Up	5.35e-06	WD repeat and FYVE domain containing 1
P23913	587	K	12.004	Up	0.000144727	Lamin-B receptor
Q5ZMN2	82	K	11.9797	Up	0.0276668	DNA replication licensing factor MCM3
Q5F3L5	76	K	11.951	Up	0.0468916	NIMA related kinase 6
Q5F3G0	44	K	11.9385	Up	0.00414578	Rho GTPase-activating protein 19
P53488	299	K	11.9245	Up	0.0305022	Actin-related protein 2
E1BSW0	101	K	11.9029	Up	0.000536038	AHSA2
P11501	403	K	11.8997	Up	0.000811267	Heat shock protein HSP 90-alpha
E1BVE1	361	K	11.8739	Up	0.00930262	Aurora kinase A
E1BZ62	322	K	11.8736	Up	0.0470071	Leucine rich repeats and WD repeat domain containing 1
Q8JFP1	292	K	11.8647	Up	3.85e-05	Eukaryotic initiation factor 4A-II
E1C4M6	353	K	11.845	Up	0.00409449	Ubiquitin carboxyl-terminal hydrolase (Fragment)
Q8UVF8	423	K	11.7842	Up	0.000659283	Inhibitor of apoptosis protein 3
Q8QFQ8	144	K	11.7465	Up	0.00216092	Interleukin-18
F1N9W9	143	K	11.7015	Up	0.0018913	Ribosomal protein S11
Q90771	147	K	11.68	Up	1.62e-08	Cyclin-dependent kinase
E1BTX8	1122	K	11.6165	Up	4.56e-05	Caldesmon
F1NYS9	623	K	11.5486	Up	0.000901696	Mitogen-activated protein kinase kinase kinase 5
R4GFH1	60	K	11.5284	Up	0.0148151	SDPR
E1C7R3	663	K	11.5227	Up	6.08e-05	Kinase suppressor of ras 1
Q5F468	60	K	11.521	Up	0.00140278	Sodium-coupled neutral amino acid transporter 2
P12276	1708	K	11.4664	Up	0.0082989	Fatty acid synthase
F1NEG1	71	K	11.4623	Up	0.0112939	RAD50
Q5F364	1403	K	11.444	Up	0.0402504	Multidrug resistance-associated protein 1
P13863	279	K	11.4254	Up	0.00131693	Cyclin-dependent kinase 1
E1BV45	197	K	11.4243	Up	2.86e-05	RNA binding protein with serine rich domain 1
E1C7R3	910	K	11.4239	Up	0.0470515	Kinase suppressor of ras 1
E1C1A1	204	K	11.4232	Up	0.000210827	Ariadne RBR E3 ubiquitin protein ligase 2
F1NAD1	315	K	11.4119	Up	0.00193881	Glycoprotein integral membrane 1
F1P4I3	67	K	11.381	Up	5.4e-05	Vesicle associated membrane protein 3
F1N9U0	755	K	11.3644	Up	0.00308916	Pre-mRNA processing factor 6
H9KZ66	57	K	11.3583	Up	0.0401197	G protein subunit alpha 11
Q5ZI25	222	K	11.3305	Up	0.0287377	Transmembrane protein 129
H9KZN4	364	K	11.3305	Up	0.00159425	Hexokinase
O93378	140	K	11.3279	Up	0.00260723	Signal transducer and activator of transcription
F1P575	695	K	11.3256	Up	0.000824472	ZMYM4
E1C2F9	1085	K	11.3056	Up	0.0106244	IQ motif containing GTPase activating protein 2
P17790	371	K	11.304	Up	0.000583857	Basigin
E1C5W9	118	K	11.2861	Up	0.000471367	Crystallin mu
E1C8F7	12	K	11.268	Up	0.000231672	Ribosomal protein L24
P12276	2203	K	11.2463	Up	0.0213419	Fatty acid synthase
F1N8D9	171	K	11.2278	Up	0.0137462	GTPase cRac1A
H9L366	263	K	11.221	Up	0.0242658	Isocitrate dehydrogenase [NADP]
F1NB02	128	K	11.1875	Up	0.0278249	40S ribosomal protein S8
Q5ZJA5	177	K	11.1511	Up	0.0088548	SRP receptor beta subunit
F1NMC3	56	K	11.1216	Up	0.0136929	Methylenetetrahydrofolate dehydrogenase, cyclohydrolase and formyltetrahydrofolate synthetase 1
Q5ZII1	283	K	11.1154	Up	1.61e-05	Ribosomal protein L4
F1NSW3	377	K	11.0767	Up	0.0106422	Transportin 1
F6R1X6	95	K	11.0124	Up	0.00020203	SSB
F1NCI5	66	K	11.0029	Up	0.0415887	Heterogeneous nuclear ribonucleoprotein A0
E1C093	781	K	10.9875	Up	0.0419401	Phosphatidylinositol-4,5-bisphosphate 3-kinase catalytic subunit gamma
E1C7R3	60	K	10.9648	Up	6.69e-05	Kinase suppressor of ras 1
Q5ZLI2	57	K	10.9273	Up	0.00216092	Proteasome subunit alpha type
E1C2F9	1524	K	10.9071	Up	0.0138748	IQ motif containing GTPase activating protein 2
F1P575	473	K	10.863	Up	0.000234816	ZMYM4
R4GLV4	50	K	10.827	Up	0.00389228	Antigen KI-67
Q5ZKL0	387	K	10.7952	Up	0.0354527	DNA helicase
P18870	56	K	10.7794	Up	0.00988701	Transcription factor AP-1
E1BQE1	698	K	10.7747	Up	0.0392187	Ring finger protein 219
F1NEF6	311	K	10.7367	Up	0.0028694	Acyl-CoA dehydrogenase family member 9
F1P0L8	405	K	10.6882	Up	1.02e-05	Cytochrome P450 family 51 subfamily A member 1
F1NE60	504	K	10.6855	Up	0.0296858	Sodium/hydrogen exchanger
E1C1A7	318	K	10.684	Up	0.00522806	Interleukin 1 receptor associated kinase 4
F1NSY0	456	K	10.6787	Up	1.22e-06	RIO kinase 3
Q5ZKI0	43	K	10.6472	Up	3.41e-05	Calcium/calmodulin-dependent protein kinase type II delta chain
E1BZN6	157	K	10.6147	Up	3.62e-06	Receptor expression-enhancing protein
Q5ZMQ9	462	K	10.6003	Up	0.00256961	Peroxisomal targeting signal 1 receptor
F1NW06	177	K	10.5837	Up	0.0175375	Tetraspanin
F1NL19	22	K	10.4009	Up	0.0405469	Cell division cycle 34
E1BTX8	1328	K	10.387	Up	3.35e-05	Caldesmon
Q5ZHM9	634	K	10.3816	Up	3e-05	RAS p21 protein activator 2
F1NU56	43	K	10.3695	Up	0.00928781	Ribosomal protein S25
F1NWL9	486	K	10.3541	Up	0.0128594	Zinc finger CCCH-type containing, antiviral 1
E1BTF7	236	K	10.3174	Up	2.09e-07	1-acyl-sn-glycerol-3-phosphate acyltransferase
F1NFC6	105	K	10.3069	Up	0.0201952	40S ribosomal protein S4
E1BY49	281	K	10.2718	Up	0.00924857	1-acylglycerol-3-phosphate O-acyltransferase 4
Q90ZH5	18	K	10.2602	Up	0.000511285	SAP18
Q5ZKN2	170	K	10.2314	Up	0.0148397	Membrane-associated progesterone receptor component 1
Q8UVF8	333	K	10.193	Up	0.032674	Inhibitor of apoptosis protein 3
E1BTP9	28	K	10.1776	Up	0.00126551	Glutamine rich 1
Q5ZLC4	759	K	10.1582	Up	0.00142215	Oxysterol-binding protein
H9KZN4	296	K	10.1353	Up	7.17e-05	Hexokinase
F1NCU6	87	K	10.0029	Up	8.61e-08	lateral signaling target protein 2 homolog
E1BQU4	266	K	9.9749	Up	0.0410506	NSF
F1NPG2	67	K	9.95559	Up	0.000198613	Isocitrate dehydrogenase [NADP] (EC 1.1.1.42)
P62758	50	K	9.90659	Up	0.0238744	Neurocalcin-delta
E1C7R3	709	K	9.87355	Up	1.22e-05	Kinase suppressor of ras 1
E1C8P2	183	K	9.85786	Up	0.0336697	3'-phosphoadenosine 5'-phosphosulfate synthase 1
F6TLI2	350	K	9.85132	Up	7.42e-05	Serine incorporator 1
F1NAG0	337	K	9.85043	Up	0.000237493	DNA helicase
F1N808	144	K	9.7885	Up	0.038457	Inosine-5'-monophosphate dehydrogenase
Q5ZK01	84	K	9.77488	Up	0.000779802	Protein pelota homolog
F1N862	469	K	9.77026	Up	0.00214084	Mitogen-activated protein kinase
Q5F4B9	417	K	9.74855	Up	0.000177324	ATP binding cassette subfamily D member 3
Q5ZKA0	28	K	9.74291	Up	0.0124218	RRN3 homolog, RNA polymerase I transcription factor
F1NWL9	100	K	9.74283	Up	0.0159243	Zinc finger CCCH-type containing, antiviral 1
Q5ZM13	433	K	9.67544	Up	0.000621999	Hyccin
P09572	9	K	9.67128	Up	0.00148065	Sodium/potassium-transporting ATPase subunit alpha-1
O73885	71	K	9.62792	Up	3.98e-05	Heat shock cognate 71 kDa protein
F1P1K1	469	K	9.62472	Up	0.00395208	Cyclin dependent kinase 17
F1P409	388	K	9.61254	Up	0.00887201	FYVE, RhoGEF and PH domain containing 3
Q9DGG6	310	K	9.60307	Up	0.0107293	Adenylate cyclase type 9
Q5ZLT7	59	K	9.57943	Up	0.0292063	Basic leucine zipper and W2 domain-containing protein 1
F1NEQ6	57	K	9.56166	Up	0.0434877	Proteasome subunit alpha type (Fragment)
H9L366	91	K	9.55164	Up	4.55e-05	Isocitrate dehydrogenase [NADP]
E1C0Z0	369	K	9.47767	Up	0.000153489	helicase with zinc finger domain 2
Q5F3W6	152	K	9.46792	Up	0.001049	14-3-3 protein gamma
E1C2P3	82	K	9.45156	Up	0.0119617	Heat shock 70 kDa protein 14
F1NED1	166	K	9.43935	Up	8.29e-06	Terpene cyclase/mutase family member
Q90988	1079	K	9.42951	Up	0.00708172	Structural maintenance of chromosomes protein 2
P24798	937	K	9.42552	Up	0.000203264	Sodium/potassium-transporting ATPase subunit alpha-3
E1BZ62	30	K	9.422	Up	3.89e-05	Leucine rich repeats and WD repeat domain containing 1
Q5ZM25	155	K	9.37256	Up	0.00320685	Obg-like ATPase 1
Q5ZJX6	158	K	9.36023	Up	0.040338	ATP binding cassette subfamily E member 1
P12276	1428	K	9.35539	Up	9.51e-07	Fatty acid synthase
Q90732	91	K	9.35499	Up	1.5e-07	26S protease regulatory subunit 4
P56517	89	K	9.29559	Up	2.29e-07	Histone deacetylase 1
Q5ZMB8	340	K	9.29442	Up	0.000685407	Proteasome 26S subunit, ATPase 2
Q5ZKL0	392	K	9.29101	Up	1.27e-05	DNA helicase
P12276	2450	K	9.28731	Up	0.00518133	Fatty acid synthase
Q5ZJ02	348	K	9.22889	Up	0.00179186	DBIRD complex subunit ZNF326
Q5ZKN2	130	K	9.20355	Up	0.000118023	Membrane-associated progesterone receptor component 1
H9KZN4	424	K	9.16514	Up	0.00245799	Hexokinase
E1BTX8	1316	K	9.05753	Up	2.63e-05	Caldesmon
Q5ZK01	331	K	9.04492	Up	5.39e-05	Protein pelota homolog
E1BXG9	267	K	9.00013	Up	0.00409498	Peptidylprolyl isomerase D
P11501	358	K	8.99024	Up	0.00173436	Heat shock protein HSP 90-alpha
Q5ZMG9	502	K	8.98728	Up	0.00124829	T-complex 1
E1BX02	66	K	8.96941	Up	0.000544215	Proteasome 26S subunit, non-ATPase 2
Q90ZK6	441	K	8.94991	Up	0.000332103	Activin receptor type-1
Q5ZLG0	521	K	8.94478	Up	0.00261485	Acetoacetyl-CoA synthetase
F1N8D4	1766	K	8.93731	Up	4.82e-07	Filamin B
Q5F3U4	296	K	8.9286	Up	0.0061935	3-phosphoinositide dependent protein kinase 1
F1NUH4	47	K	8.92173	Up	0.00126577	Profilin
Q5ZHQ1	11	K	8.908	Up	0.00794108	Small ubiquitin-related modifier 3
Q90ZK6	211	K	8.87099	Up	0.000198937	Activin receptor type-1
Q5ZKZ8	299	K	8.85983	Up	0.0135523	RCJMB04_8j5
E1C7R3	726	K	8.84471	Up	0.0139902	Kinase suppressor of ras 1
Q5ZM91	350	K	8.7846	Up	0.00963971	cAMP-dependent protein kinase type I-alpha regulatory subunit
E1BTX8	1437	K	8.78426	Up	0.0129216	Caldesmon
Q8JFP1	69	K	8.77745	Up	7.85e-06	Eukaryotic initiation factor 4A-II
Q5ZMC1	287	K	8.77359	Up	0.00230324	RP11-529K1.3 RCJMB04_2i24
Q5ZKF5	130	K	8.75132	Up	0.0409289	S-phase kinase-associated protein 1
F1NSZ7	127	K	8.74795	Up	0.03611	Musashi RNA binding protein 1
Q5ZLW7	135	K	8.74054	Up	0.0200333	LUC7L2 RCJMB04_4j8
F1NTK1	333	K	8.72119	Up	0.00612176	Phosphoserine aminotransferase
E1C2V9	433	K	8.71681	Up	3.33e-05	ADP ribosylation factor GTPase activating protein 2
Q04619	107	K	8.7087	Up	0.000554044	Heat shock cognate protein HSP 90-beta
P11501	111	K	8.7087	Up	0.000554044	Heat shock protein HSP 90-alpha
Q5ZIG2	350	K	8.70649	Up	0.029407	Pre-mRNA-splicing factor SLU7
F1NB03	469	K	8.65471	Up	4.01e-05	Kinesin-like protein
Q5ZKV8	489	K	8.65471	Up	4.01e-05	Kinesin-like protein KIF2A
P00548	265	K	8.65011	Up	0.0136091	Pyruvate kinase PKM
Q5ZIL9	14	K	8.64763	Up	8.26e-05	KIF1-binding protein homolog
E1C4Q0	158	K	8.63596	Up	0.0105293	Ribonucleoside-diphosphate reductase
E1C2H4	11	K	8.61806	Up	0.0332174	LEM domain containing 2
E1C8F6	517	K	8.59476	Up	0.0057972	Adenylate cyclase 7
Q90647	393	K	8.5945	Up	0.00560181	V-type proton ATPase catalytic subunit A
E1C4M6	324	K	8.59018	Up	0.00220561	Ubiquitin carboxyl-terminal hydrolase (Fragment)
Q90771	26	K	8.5737	Up	0.00442815	Cyclin-dependent kinase
E1C6Q1	316	K	8.5538	Up	0.000552561	Pachytene checkpoint protein 2 homolog
E1BV65	11	K	8.53638	Up	9.99e-06	Desumoylating isopeptidase 1
Q5ZLD3	849	K	8.53258	Up	0.00363838	Kelch-like protein 13
E1BTX8	1631	K	8.5126	Up	0.00039169	Caldesmon
Q6EE31	20	K	8.50174	Up	0.025898	T-complex protein 1 subunit theta
E1BSW0	318	K	8.47062	Up	0.00566546	AHSA2
E1C4E1	680	K	8.46954	Up	0.0199527	M-phase phosphoprotein 9
Q5ZIL9	477	K	8.46182	Up	0.000512055	KIF1-binding protein homolog
Q5ZLZ6	476	K	8.44186	Up	0.000315811	Solute carrier family 16 member 1
Q90732	265	K	8.37306	Up	0.00806107	26S protease regulatory subunit 4
Q5ZJM9	11	K	8.35626	Up	0.00468588	Small ubiquitin-related modifier 2
E1BX68	23	K	8.35207	Up	0.0335258	Small ArfGAP 1
F1NPQ0	92	K	8.34445	Up	0.0422379	Proteasome 26S subunit, non-ATPase 12
F1NCQ1	323	K	8.32393	Up	0.00829101	PI4K2A
F1NMC3	262	K	8.31452	Up	1.44e-05	Methylenetetrahydrofolate dehydrogenase, cyclohydrolase and formyltetrahydrofolate synthetase 1
E1C2I2	391	K	8.31366	Up	0.00121592	Serine/threonine-protein kinase greatwall
P09244	324	K	8.25658	Up	4.54e-08	Tubulin beta-7 chain
F1N988	775	K	8.25106	Up	0.00425204	Clustered mitochondria protein homolog
Q5ZJ00	78	K	8.24543	Up	0.0163219	55 kDa erythrocyte membrane protein
Q5ZMA2	245	K	8.20646	Up	0.0465639	Pre-mRNA-processing factor 19
Q5ZMN2	436	K	8.19855	Up	8.33e-05	DNA replication licensing factor MCM3
Q5ZKX2	322	K	8.13476	Up	0.00320774	Proteasome 26S subunit, ATPase 6
Q5ZMB8	248	K	8.12722	Up	0.00343136	Proteasome 26S subunit, ATPase 2
Q5ZMN2	464	K	8.11366	Up	0.00203979	DNA replication licensing factor MCM3
R4GM98	86	K	8.08812	Up	0.0345095	Nucleoside diphosphate kinase (Fragment)
E1BT08	310	K	8.07189	Up	0.00640793	Heat shock protein family H (Hsp110) member 1
Q5ZIT7	277	K	8.06079	Up	0.00585753	Proteasome 26S subunit, ATPase 3
Q5ZLK1	359	K	8.03473	Up	0.0132377	DDB1- and CUL4-associated factor 13
Q6DV79	710	K	8.03291	Up	0.00111797	Signal transducer and activator of transcription 3
Q5ZLN5	145	K	8.02087	Up	0.0138092	TAR DNA-binding protein 43
E1C2U4	758	K	8.01927	Up	0.00468931	DNA helicase (EC 3.6.4.12)
P53033	352	K	8.01797	Up	0.0337135	Replication factor C subunit 2
Q5F364	931	K	8.01794	Up	0.0113246	Multidrug resistance-associated protein 1
Q5ZJ61	461	K	8.01395	Up	0.00180393	Phenylalanyl-tRNA synthetase beta subunit
Q5ZKZ8	372	K	8.01293	Up	0.0331755	RCJMB04_8j5
F1N9U8	63	K	8.01176	Up	0.00418469	ETFA
Q5ZJQ6	376	K	7.99516	Up	0.000304005	Aspartyl-tRNA synthetase
Q8AYC9	383	K	7.97268	Up	0.00733705	Serine/threonine-protein kinase Chk1
E1C8W4	834	K	7.9642	Up	8.31e-06	Ubiquitin carboxyl-terminal hydrolase
Q5ZMA2	252	K	7.96063	Up	0.0028986	Pre-mRNA-processing factor 19
F1NAG0	655	K	7.91983	Up	4.5e-05	DNA helicase
E1BV45	194	K	7.91252	Up	0.00575367	RNA binding protein with serine rich domain 1
Q9W7I5	160	K	7.89908	Up	0.000818582	Histone-binding protein RBBP4
Q9I8G9	158	K	7.89908	Up	0.000818582	Histone-binding protein RBBP7
Q5ZMN2	36	K	7.89796	Up	6.82e-06	DNA replication licensing factor MCM3
F1NI93	309	K	7.88518	Up	0.00764969	Makorin ring finger protein 2
Q5F3W6	142	K	7.86974	Up	0.00196092	14-3-3 protein gamma
Q9DEA3	248	K	7.85903	Up	1.61e-08	Proliferating cell nuclear antigen
Q5ZJ02	417	K	7.84107	Up	0.000147755	DBIRD complex subunit ZNF326
F1NAG0	206	K	7.81092	Up	0.000854048	DNA helicase
Q5ZJJ2	446	K	7.80795	Up	0.000139274	Replication protein A 70 kDa DNA-binding subunit
E1BVP1	1174	K	7.80141	Up	3.52e-07	Eukaryotic translation initiation factor 5B
F1NMM9	202	K	7.79115	Up	3.95e-06	Uridine-cytidine kinase
Q5ZLZ6	211	K	7.78618	Up	2.76e-07	Solute carrier family 16 member 1
F1NER7	985	K	7.73744	Up	0.0146375	Phospholipid-transporting ATPase
Q5ZML3	174	K	7.73549	Up	0.00748513	Serine/arginine-rich splicing factor 1
Q5ZML3	179	K	7.73549	Up	0.00748513	Serine/arginine-rich splicing factor 1
Q5ZLG0	247	K	7.72596	Up	0.0043476	Acetoacetyl-CoA synthetase
R4GHT3	151	K	7.72571	Up	0.00415164	Uridine kinase (Fragment)
F1N808	176	K	7.7245	Up	0.0280661	Inosine-5'-monophosphate dehydrogenase
E1BVB0	104	K	7.7221	Up	0.00754557	ADP ribosylation factor like GTPase 1
R4GGX6	10	K	7.70366	Up	0.00780776	TOMM5
Q5ZKL0	499	K	7.70009	Up	2.49e-08	DNA helicase
F6RW83	151	K	7.69389	Up	0.0360217	Ribosomal protein L19
F1NLV4	15	K	7.68964	Up	0.00505228	G protein subunit beta 1
F1NN84	145	K	7.6764	Up	0.043666	VPS37B, ESCRT-I subunit
Q08200	183	K	7.67298	Up	0.000170527	60S ribosomal protein L10 (Fragment)
Q5ZM72	443	K	7.66644	Up	0.00933913	Fatty acyl-CoA reductase 1
E1C6T8	141	K	7.66034	Up	0.0010362	Eukaryotic translation initiation factor 3 subunit I
F1NXW3	106	K	7.64646	Up	0.0376148	RPS15A
F1NCX2	97	K	7.64145	Up	0.0241475	Ubiquitin family domain containing 1
E1C4Y2	114	K	7.63351	Up	0.00544008	SPC25, NDC80 kinetochore complex component
F1NK47	456	K	7.62275	Up	0.0304691	Phosphatidylinositol-3,4,5-trisphosphate dependent Rac exchange factor 1
E1BR04	309	K	7.59965	Up	0.000149545	Myosin phosphatase Rho interacting protein
Q5ZIZ5	126	K	7.59695	Up	4.54e-05	Non-POU domain containing octamer binding
Q5ZLW7	37	K	7.59661	Up	0.0296961	LUC7L2 RCJMB04_4j8
Q5ZKR7	404	K	7.58487	Up	6.05e-05	Long-chain-fatty-acid--CoA ligase ACSBG2
E1C1R4	1274	K	7.58126	Up	0.00492763	Ubiquitin carboxyl-terminal hydrolase 47
F6SU35	106	K	7.56184	Up	0.0351006	Ribosomal protein
P05625	470	K	7.55294	Up	0.000265651	RAF proto-oncogene serine/threonine-protein kinase
Q5ZII1	333	K	7.53403	Up	0.000422801	Ribosomal protein L4
F1NWL9	366	K	7.52769	Up	0.000454074	Zinc finger CCCH-type containing, antiviral 1
E1C7R3	716	K	7.52038	Up	0.00577607	Kinase suppressor of ras 1
Q90972	273	K	7.47516	Up	0.000312802	E3 ubiquitin-protein ligase RNF13
E1C4N0	138	K	7.46393	Up	0.0188853	RPS10
E1C4N0	139	K	7.46393	Up	0.0188853	RPS10
Q5ZKL0	396	K	7.45589	Up	0.00770041	DNA helicase
Q5ZKI0	138	K	7.44896	Up	2.94e-05	Calcium/calmodulin-dependent protein kinase type II delta chain
Q8AYC9	145	K	7.44245	Up	0.0128567	Serine/threonine-protein kinase Chk1
F1NAG9	374	K	7.41631	Up	0.000294144	NIMA related kinase 9
F1NCI5	197	K	7.37244	Up	0.0118338	Heterogeneous nuclear ribonucleoprotein A0
F1P0W9	239	K	7.36925	Up	0.00327705	Neural precursor cell expressed, developmentally down-regulated 1
H9KZN4	55	K	7.35352	Up	3.28e-05	Hexokinase
P56517	8	K	7.32225	Up	0.0010216	Histone deacetylase 1
P09572	21	K	7.31359	Up	0.00276543	Sodium/potassium-transporting ATPase subunit alpha-1
F1NCB0	644	K	7.29184	Up	0.0353779	DNA-directed RNA polymerase
Q5F3U4	176	K	7.24119	Up	0.0203836	3-phosphoinositide dependent protein kinase 1
P02845	2093	K	7.21489	Up	0.0301852	Vitellogenin-2
E1C6T8	224	K	7.21239	Up	0.000109261	Eukaryotic translation initiation factor 3 subunit I
E1BYM2	223	K	7.19056	Up	8.96e-06	Low density lipoprotein receptor class A domain containing 4
F1ND53	52	K	7.1734	Up	0.0215228	TNFAIP3 interacting protein 2
Q5ZKR7	498	K	7.15655	Up	0.000174558	Long-chain-fatty-acid--CoA ligase ACSBG2
E1C548	160	K	7.1343	Up	1.25e-07	RNA polymerase I subunit C
E1C458	494	K	7.09076	Up	0.0284318	CTP synthase
F1NMM9	201	K	7.08107	Up	0.00419348	Uridine-cytidine kinase
F1NQ35	95	K	7.06892	Up	0.00159552	RPL35A LOC107056740
E1BVU1	17	K	7.04814	Up	0.000983427	SIVA1 apoptosis inducing factor
Q5ZL80	245	K	7.03649	Up	0.000290437	RCJMB04_7e17
F1NKU2	136	K	7.03627	Up	0.033489	Non-specific serine/threonine protein kinase (EC 2.7.11.1)
P29332	376	K	7.02863	Up	0.0145248	G2/mitotic-specific cyclin-B2
F1NUQ0	143	K	7.02733	Up	0.0204037	THOC3
P24798	592	K	7.01212	Up	7.9e-06	Sodium/potassium-transporting ATPase subunit alpha-3
F1NN51	111	K	6.99378	Up	0.00046015	FMR1 autosomal homolog 1
E1BVW9	1096	K	6.98371	Up	0.00323194	Anion exchange protein
H9L3L1	280	K	6.96247	Up	0.00712641	Condensin complex subunit 2
P62149	22	K	6.95413	Up	0.00128767	Calmodulin
Q6DV79	87	K	6.95401	Up	0.0386349	Signal transducer and activator of transcription 3
E1BZ62	434	K	6.94738	Up	0.0032093	Leucine rich repeats and WD repeat domain containing 1
Q5ZJ21	339	K	6.9461	Up	0.000617766	Gga.38983 RCJMB04_21j12
F1NSJ2	187	K	6.92621	Up	0.0351237	Acyl-CoA thioesterase 7
P47826	162	K	6.9249	Up	0.0223213	60S acidic ribosomal protein P0
P84169	161	K	6.92276	Up	0.00265412	26S proteasome non-ATPase regulatory subunit 13
E1BRV1	2084	K	6.8997	Up	0.0132856	Zinc finger ZZ-type and EF-hand domain containing 1
H9KZN4	507	K	6.88465	Up	0.000324831	Hexokinase
E1BZ86	204	K	6.87864	Up	3.15e-05	Calcium/calmodulin dependent protein kinase II gamma
F1NFY9	328	K	6.86377	Up	0.0209534	Family with sequence similarity 57 member A
R4GI14	153	K	6.85375	Up	1.28e-05	B-cell CLL/lymphoma 10
F1NI93	120	K	6.84631	Up	0.00225749	Makorin ring finger protein 2
R4GJ54	51	K	6.83356	Up	1.84e-08	docking protein 2
E1C2F9	1150	K	6.83117	Up	0.0120217	IQ motif containing GTPase activating protein 2
E1C657	138	K	6.82975	Up	4.1e-05	MLLT10, histone lysine methyltransferase DOT1L cofactor
F1NBL6	410	K	6.82458	Up	8.43e-05	Exportin 5
Q5ZIZ5	190	K	6.82228	Up	0.00637806	Non-POU domain containing octamer binding
P41239	420	K	6.82205	Up	0.00205064	Tyrosine-protein kinase CSK
F1NAG0	518	K	6.81319	Up	0.000239557	DNA helicase
Q5ZJA9	69	K	6.80511	Up	0.0395333	Loss of heterozygosity 12 chromosomal region 1 protein homolog
E1BQU4	572	K	6.79601	Up	0.0498086	NSF
P37383	133	K	6.79387	Up	0.0383164	DNA repair protein RAD51 homolog 1
Q5ZLM0	198	K	6.7911	Up	0.0420965	Parafibromin
P09244	58	K	6.789	Up	6.12e-05	Tubulin beta-7 chain
P12276	1119	K	6.78256	Up	0.0324816	Fatty acid synthase
O73885	319	K	6.77947	Up	0.0245026	Heat shock cognate 71 kDa protein
Q5ZLW7	61	K	6.76742	Up	0.0163825	LUC7L2 RCJMB04_4j8
P20136	122	K	6.76184	Up	0.0272261	Glutathione S-transferase 2
F1NWL9	161	K	6.74928	Up	2.61e-05	Zinc finger CCCH-type containing, antiviral 1
F1NBL6	41	K	6.71648	Up	0.0103607	Exportin 5
E1C2F9	1172	K	6.69527	Up	0.0126232	IQ motif containing GTPase activating protein 2
Q5ZMN4	101	K	6.69196	Up	0.00268355	UBR7 RCJMB04_1i22
F1NH67	185	K	6.68533	Up	0.00219433	CYLD lysine 63 deubiquitinase
F1NQU3	233	K	6.64775	Up	0.00231496	Kelch like family member 18
E1BT18	471	K	6.64611	Up	0.00674747	Solute carrier family 27 member 4
F1NWL9	322	K	6.61313	Up	0.0335263	Zinc finger CCCH-type containing, antiviral 1
H9KZN4	179	K	6.61023	Up	3.91e-05	Hexokinase
P24798	346	K	6.6091	Up	0.0370534	Sodium/potassium-transporting ATPase subunit alpha-3
F1P4E5	45	K	6.60539	Up	0.000781384	Rab geranylgeranyltransferase beta subunit
Q5F3X8	1182	K	6.60319	Up	0.000928711	Protein transport protein Sec31A
Q5F3L5	93	K	6.59443	Up	0.00432758	NIMA related kinase 6
E1C4M6	249	K	6.58095	Up	0.00239328	Ubiquitin carboxyl-terminal hydrolase (Fragment)
Q5ZKL0	350	K	6.57101	Up	9.18e-07	DNA helicase
Q5ZL80	139	K	6.55439	Up	2.08e-05	RCJMB04_7e17
F1P5I8	819	K	6.55186	Up	0.00375267	Acyl-CoA binding domain containing 3
F1P4E5	80	K	6.55177	Up	0.000376687	Rab geranylgeranyltransferase beta subunit
F1NSA8	155	K	6.53526	Up	0.0181138	RAP1A, member of RAS oncogene family
Q6B842	86	K	6.53175	Up	0.000483231	Carnitine palmitoyltransferase I
F1NII4	400	K	6.51602	Up	0.036999	NLE1
E1C717	332	K	6.49867	Up	0.0292832	ELF2
F1NSW3	73	K	6.49622	Up	0.0357758	Transportin 1
F1NWL9	111	K	6.44435	Up	2.05e-06	Zinc finger CCCH-type containing, antiviral 1
E1BQF9	89	K	6.44308	Up	0.00499154	CSDE1
P12276	283	K	6.4393	Up	0.00753105	Fatty acid synthase
Q5ZLA7	613	K	6.43726	Up	0.00371344	STT3A, catalytic subunit of the oligosaccharyltransferase complex
F1NF28	413	K	6.43427	Up	0.0153728	WAPL cohesin release factor
Q5ZMG1	159	K	6.43088	Up	0.00608302	E3 UFM1-protein ligase 1
F1NCB0	1036	K	6.41053	Up	0.00771692	DNA-directed RNA polymerase
Q5ZJ21	474	K	6.36871	Up	0.00588654	Gga.38983 RCJMB04_21j12
P26446	119	K	6.364	Up	0.0024025	Poly [ADP-ribose] polymerase 1
Q5ZM62	508	K	6.3501	Up	0.00230452	ATP binding cassette subfamily F member 2
H9L3L1	602	K	6.34262	Up	0.000682628	Condensin complex subunit 2
Q58NQ4	539	K	6.33898	Up	1.75e-06	Forkhead box protein P1
F1NIX2	338	K	6.33612	Up	0.000579875	DDX3X
E1BTX8	740	K	6.33574	Up	0.00108147	Caldesmon
H9L060	203	K	6.29136	Up	0.019814	GSDMA
E1BWH5	294	K	6.27232	Up	0.0165967	Serine/threonine-protein kinase RIO1
E1BYQ3	334	K	6.26869	Up	0.00108032	Cullin 3
E1BTX8	1417	K	6.23635	Up	3.04e-05	Caldesmon
Q8JFP1	55	K	6.23585	Up	0.000213237	Eukaryotic initiation factor 4A-II
F1NKU2	38	K	6.23381	Up	0.00655234	Non-specific serine/threonine protein kinase (EC 2.7.11.1)
E1BYG6	248	K	6.23064	Up	0.0135855	Palmitoyltransferase (Fragment)
F1NMC3	825	K	6.22412	Up	0.00873398	Methylenetetrahydrofolate dehydrogenase, cyclohydrolase and formyltetrahydrofolate synthetase 1
E1BTP9	620	K	6.21865	Up	0.000489747	Glutamine rich 1
E1C8H5	1667	K	6.21783	Up	0.000131815	ATRX, chromatin remodeler
F1NYM1	452	K	6.21692	Up	4.35e-07	Sodium/hydrogen exchanger
R4GMJ4	255	K	6.21587	Up	0.00939989	Eukaryotic translation initiation factor 3 subunit K
P02607	26	K	6.20403	Up	1.36e-05	Myosin light polypeptide 6
F1NK47	482	K	6.19618	Up	0.000676881	Phosphatidylinositol-3,4,5-trisphosphate dependent Rac exchange factor 1
E1BQU4	293	K	6.1819	Up	0.0133704	NSF
E1C8F7	93	K	6.17353	Up	0.0466843	Ribosomal protein L24
F1NVD2	2425	K	6.17249	Up	0.0365245	IGF2R
Q6EE31	37	K	6.16834	Up	0.00398062	T-complex protein 1 subunit theta
F1P575	1446	K	6.16079	Up	0.0155413	ZMYM4
Q5ZIX8	117	K	6.16032	Up	2.69e-05	Lysine-specific demethylase 3A
E1BTP9	460	K	6.15872	Up	0.00805825	Glutamine rich 1
E1C1H4	273	K	6.09723	Up	0.0226994	Mitogen-activated protein kinase
E1BSW0	243	K	6.09522	Up	0.016022	AHSA2
E1C8W4	468	K	6.07449	Up	0.00159684	Ubiquitin carboxyl-terminal hydrolase
Q6ITC7	43	K	6.07026	Up	0.00266348	40S ribosomal protein S13
R4GLV4	141	K	6.06778	Up	0.00160429	Antigen KI-67
Q5ZIR9	82	K	6.05514	Up	0.000588881	E3 ubiquitin-protein ligase RNF185
F1NWM5	650	K	6.05155	Up	0.0249738	Non-SMC condensin II complex subunit G2
P24798	685	K	6.04936	Up	0.0293637	Sodium/potassium-transporting ATPase subunit alpha-3
Q5ZJK8	135	K	6.04882	Up	0.0018526	T-complex protein 1 subunit eta
Q5ZKI7	579	K	6.03359	Up	0.00133544	WD repeat and coiled-coil-containing protein C2orf44 homolog
F1P1G4	195	K	6.03312	Up	1.42e-05	RAB43, member RAS oncogene family
Q5F364	246	K	6.03138	Up	4.17e-06	Multidrug resistance-associated protein 1
E1C0J4	772	K	6.03119	Up	0.0105288	UPF1, RNA helicase and ATPase
F1NC26	329	K	6.02401	Up	2.97e-05	Heat shock protein family A (Hsp70) member 4 like
E1BZV7	1085	K	6.0131	Up	0.0102616	Thyroid hormone receptor interactor 12
E1BRJ3	117	K	6.00453	Up	0.0123309	Phospholipid-transporting ATPase
E1BVH9	1597	K	5.99923	Up	0.000140359	NEDD4-binding protein 2( XP_015140936.1)
F1NC26	53	K	5.99904	Up	0.000397786	Heat shock protein family A (Hsp70) member 4 like
R4GLV5	723	K	5.99719	Up	0.0159288	Sterol regulatory element binding transcription factor 1
Q6B842	180	K	5.98036	Up	0.00971885	Carnitine palmitoyltransferase I
E1C1H4	250	K	5.97897	Up	0.00589508	Mitogen-activated protein kinase
P07228	799	K	5.97566	Up	0.00480694	Integrin beta-1
P38024	305	K	5.97535	Up	0.00249366	Multifunctional protein ADE2
Q5ZID0	240	K	5.97189	Up	0.000499631	NmrA-like family domain-containing protein 1
F1NJ35	282	K	5.96383	Up	0.00737009	BTN1A1
Q5ZLZ6	223	K	5.93068	Up	1.35e-05	Solute carrier family 16 member 1
H9L0B5	27	K	5.92488	Up	0.000116388	DNA-directed RNA polymerase subunit
Q5ZKI7	572	K	5.91745	Up	0.0218584	WD repeat and coiled-coil-containing protein C2orf44 homolog
E1C4Y2	142	K	5.9133	Up	0.00277729	SPC25, NDC80 kinetochore complex component
Q5ZLN1	251	K	5.90157	Up	0.000568995	Phosphoglycerate mutase 1
Q5ZM62	441	K	5.88863	Up	0.0223131	ATP binding cassette subfamily F member 2
F1P0Z7	141	K	5.88632	Up	3.37e-05	ADP ribosylation factor like GTPase 8B
F1NJL0	81	K	5.88183	Up	0.00531047	Ataxin 2
Q75R65	344	K	5.86644	Up	0.0251221	Tyrosine-protein kinase JAK2
Q9I8D6	123	K	5.85948	Up	0.00350063	T-complex protein 1 subunit delta
E1C1H4	166	K	5.85464	Up	0.00912668	Mitogen-activated protein kinase
E1BVN5	486	K	5.84667	Up	0.000405975	Pleiotropic regulator 1
Q5F3W5	38	K	5.8442	Up	1.69e-06	Histone-lysine N-methyltransferase SUV39H2
E1BV45	162	K	5.84039	Up	0.000355024	RNA binding protein with serine rich domain 1
Q5F470	176	K	5.8377	Up	0.00048665	Ras-related protein Rab-8A
E1C548	230	K	5.8078	Up	0.0244942	RNA polymerase I subunit C
P0CB05	492	K	5.79077	Up	0.0128979	Centrosomal protein of 63 kDa
E1BV83	44	K	5.7843	Up	0.0167643	NUP205
P18359	114	K	5.75871	Up	0.00281936	Destrin
P23913	173	K	5.75549	Up	0.0267754	Lamin-B receptor
F1N9P5	363	K	5.74142	Up	2.04e-06	ATP binding cassette subfamily D member 4
P24798	612	K	5.73677	Up	0.0155139	Sodium/potassium-transporting ATPase subunit alpha-3
E1BQU4	699	K	5.73287	Up	0.000926806	NSF
Q8QGH2	25	K	5.72491	Up	0.00905803	Small ubiquitin-related modifier 1
F6R1X6	165	K	5.72062	Up	0.00340936	SSB
Q5ZJT7	32	K	5.71668	Up	1.26e-05	Transcription elongation factor B subunit 1
Q5ZLM0	209	K	5.70019	Up	0.0347238	Parafibromin
F1P4W1	7	K	5.69652	Up	0.00228159	DnaJ heat shock protein family (Hsp40) member A2
E1C2F9	821	K	5.6824	Up	0.00612508	IQ motif containing GTPase activating protein 2
H9KZN4	850	K	5.67392	Up	0.000259467	Hexokinase
Q5ZKF5	78	K	5.67041	Up	0.0156733	S-phase kinase-associated protein 1
F1N9U8	102	K	5.65662	Up	0.00660153	ETFA
F1NYJ6	519	K	5.63578	Up	0.0453992	Gem nuclear organelle associated protein 5
F1NRW5	473	K	5.62266	Up	1.39e-05	Nucleoporin 85
E1C8F6	315	K	5.61467	Up	3.7e-05	Adenylate cyclase 7
F1NCB0	340	K	5.60712	Up	0.00404023	DNA-directed RNA polymerase
F1NPQ0	121	K	5.60464	Up	0.00250619	Proteasome 26S subunit, non-ATPase 12
Q5ZKR7	681	K	5.60279	Up	0.000322387	Long-chain-fatty-acid--CoA ligase ACSBG2
H9KZN4	905	K	5.60099	Up	0.0462636	Hexokinase
E1BVT3	77	K	5.60007	Up	0.00751479	Malate dehydrogenase
F6R1X6	105	K	5.59704	Up	0.00342492	SSB
Q9PT88	59	K	5.59007	Up	0.0190336	RNA polymerase common subunit RPB6
E1BVN5	239	K	5.55859	Up	0.0109676	Pleiotropic regulator 1
E1BVE1	180	K	5.55681	Up	0.0115428	Aurora kinase A
E1BV47	94	K	5.55279	Up	0.00123137	BUD31 homolog
F1P4E5	140	K	5.55201	Up	1.05e-06	Rab geranylgeranyltransferase beta subunit
F1NPQ0	52	K	5.54809	Up	0.00092988	Proteasome 26S subunit, non-ATPase 12
Q90679	136	K	5.5233	Up	0.0280374	Thymocyte nuclear protein 1
P56517	66	K	5.52096	Up	0.000368131	Histone deacetylase 1
F1NWL9	359	K	5.51014	Up	0.000634569	Zinc finger CCCH-type containing, antiviral 1
R4GHP2	3	K	5.50231	Up	0.0118721	Transmembrane protein 159
F1NER7	51	K	5.50037	Up	0.00349909	Phospholipid-transporting ATPase
Q5ZMC2	94	K	5.49719	Up	0.00312001	Unconventional myosin-Ig
P48463	41	K	5.49301	Up	0.00182866	Serine/threonine-protein phosphatase 2A catalytic subunit alpha isoform
F1NGQ3	81	K	5.48833	Up	0.00262017	PDZ binding kinase
Q5ZJZ6	576	K	5.48745	Up	0.0464824	Nuclear cap-binding protein subunit 1
F1NAG0	198	K	5.48504	Up	0.000190074	DNA helicase
Q5ZIZ5	107	K	5.48256	Up	0.00463458	Non-POU domain containing octamer binding
Q5ZJ02	370	K	5.48073	Up	6.27e-06	DBIRD complex subunit ZNF326
F1NBL6	43	K	5.47085	Up	0.000447732	Exportin 5
Q04619	625	K	5.46913	Up	0.000414453	Heat shock cognate protein HSP 90-beta
F1NMM9	152	K	5.4652	Up	0.000890319	Uridine-cytidine kinase
F1NMC3	122	K	5.46208	Up	0.00654091	Methylenetetrahydrofolate dehydrogenase, cyclohydrolase and formyltetrahydrofolate synthetase 1
Q5F418	302	K	5.45681	Up	0.000287581	26S proteasome non-ATPase regulatory subunit 1
H9L366	105	K	5.44754	Up	0.00325099	Isocitrate dehydrogenase [NADP]
F1NGS7	15	K	5.44658	Up	0.0442956	ADP-ribosylation factor 5
E1BQ54	481	K	5.43907	Up	0.0237061	SprT-like N-terminal domain
Q5ZJZ2	286	K	5.42456	Up	0.00128643	Ribosomal protein L3
Q9YGL9	629	K	5.42322	Up	0.0331178	Sarcoplasmic/endoplasmic reticulum calcium ATPase 3
Q90ZK6	230	K	5.41983	Up	6.95e-05	Activin receptor type-1
Q5ZJK8	320	K	5.41335	Up	0.0267147	T-complex protein 1 subunit eta
Q90988	209	K	5.39394	Up	0.00459669	Structural maintenance of chromosomes protein 2
E1C8W4	573	K	5.39162	Up	0.000156034	Ubiquitin carboxyl-terminal hydrolase
P05081	156	K	5.38709	Up	0.0416657	Adenylate kinase isoenzyme 1
F1P5T2	72	K	5.38587	Up	0.00776061	Phosphorylase kinase catalytic subunit gamma 1
F1NW29	348	K	5.38525	Up	0.0103578	Tyrosyl-DNA phosphodiesterase 2
F1NE93	340	K	5.37845	Up	0.0176083	Solute carrier family 35 member E1
Q5ZM34	276	K	5.368	Up	0.00675219	Serine/threonine kinase 17b
F1NAG9	473	K	5.3648	Up	0.000712215	NIMA related kinase 9
F1NDZ9	255	K	5.36422	Up	0.0189368	Calcium homeostasis endoplasmic reticulum protein
F1NCB0	130	K	5.35865	Up	0.00436475	DNA-directed RNA polymerase
E1C3Q0	785	K	5.35783	Up	0.00307904	Zinc finger CCCH-type containing 7A
F1NAG9	430	K	5.34871	Up	0.0197533	NIMA related kinase 9
Q5ZMG9	368	K	5.34049	Up	0.000806481	T-complex 1
Q5F4B9	536	K	5.33314	Up	0.0232234	ATP binding cassette subfamily D member 3
E1BTX8	870	K	5.32896	Up	0.0113552	Caldesmon
E1C8N4	1272	K	5.32071	Up	2.45e-07	Supervillin
E1BQH2	1098	K	5.31791	Up	0.0360803	Isoleucyl-tRNA synthetase
H9KZN4	630	K	5.31038	Up	0.014305	Hexokinase
F1NW97	133	K	5.29757	Up	0.0114065	Tubulin alpha chain
Q5ZIT9	221	K	5.29172	Up	0.0165214	Major facilitator superfamily domain-containing protein 1
E1C2F9	1079	K	5.28568	Up	0.00178721	IQ motif containing GTPase activating protein 2
Q5ZLW7	139	K	5.28196	Up	1.95e-05	LUC7L2 RCJMB04_4j8
F1NUY5	363	K	5.26669	Up	0.019668	Fas associated factor family member 2
Q5ZLZ6	219	K	5.26505	Up	1.14e-05	Solute carrier family 16 member 1
Q5ZJJ2	508	K	5.24963	Up	0.0498121	Replication protein A 70 kDa DNA-binding subunit
Q5ZKY5	257	K	5.24906	Up	0.000932579	Gamma-tubulin complex component
F1NR71	263	K	5.2427	Up	3.99e-05	Proteasome 26S subunit, non-ATPase 7
Q5ZMK2	467	K	5.23863	Up	0.000456446	ATP binding cassette subfamily C member 4
E1BX02	119	K	5.23688	Up	0.00224262	Proteasome 26S subunit, non-ATPase 2
F1P257	711	K	5.23152	Up	8.24e-05	Tripeptidyl peptidase 2
F1NWL9	467	K	5.224	Up	0.00409132	Zinc finger CCCH-type containing, antiviral 1
F1NKL4	583	K	5.21665	Up	0.0287806	Dynein cytoplasmic 1 heavy chain 1
F1NHL2	933	K	5.1889	Up	0.00847195	cullin-associated NEDD8-dissociated protein 1(XP_015138332.1)
Q90891	170	K	5.18527	Up	0.0288984	Dual specificity mitogen-activated protein kinase kinase 2
F1NZA1	548	K	5.15939	Up	0.00406543	Tubulin tyrosine ligase like 12
Q04619	64	K	5.15246	Up	0.0206753	Heat shock cognate protein HSP 90-beta
F1NM08	44	K	5.14806	Up	0.000319677	DEAD-box RNA helicase 5
Q5F3W5	57	K	5.132	Up	0.00434235	Histone-lysine N-methyltransferase SUV39H2
E1C189	100	K	5.12132	Up	0.00207618	Coiled-coil domain containing 58
Q8UWG7	220	K	5.11164	Up	0.0184963	60S ribosomal protein L6
Q9W689	117	K	5.1098	Up	0.00447499	Ataxin-3
P84173	186	K	5.09468	Up	0.0116052	Prohibitin
E1BQU4	304	K	5.07315	Up	2.99e-05	NSF
O57535	101	K	5.06019	Up	0.00347421	Nucleoside diphosphate kinase
H9KZN4	457	K	5.05765	Up	0.0021565	Hexokinase
F1P0L8	110	K	5.04772	Up	0.00199041	Cytochrome P450 family 51 subfamily A member 1
E1BTP9	683	K	5.0409	Up	4.85e-05	Glutamine rich 1
Q9PTI4	341	K	5.03556	Up	0.000562086	Makorin 1
R4GJW5	248	K	5.03394	Up	0.000752681	Wee1-like protein kinase (EC 2.7.10.2)
F1NP16	774	K	5.02729	Up	0.000326803	Receptor protein-tyrosine kinase
F1NRC2	392	K	5.00437	Up	0.000370013	ETS variant 6
Q5ZJ38	76	K	5.00154	Up	0.0462999	RANBP1 RCJMB04_20p3
Q5ZLI2	206	K	4.98873	Up	2.73e-05	Proteasome subunit alpha type
E1C7R3	802	K	4.98774	Up	0.0106534	Kinase suppressor of ras 1
Q8QGH2	48	K	4.98676	Up	0.000281949	Small ubiquitin-related modifier 1
F1NP12	473	K	4.9815	Up	0.00506355	DFNA5, deafness associated tumor suppressor
E1BQZ7	869	K	4.97479	Up	0.00283724	Phosphorylase b kinase regulatory subunit
F1NAY8	228	K	4.96703	Up	0.0373292	Diphosphomevalonate decarboxylase (EC 4.1.1.33) (Mevalonate pyrophosphate decarboxylase)
Q6EE31	326	K	4.96166	Up	0.00298722	T-complex protein 1 subunit theta
P37383	156	K	4.95763	Up	5.9e-07	DNA repair protein RAD51 homolog 1
R4GIF2	165	K	4.95616	Up	0.000994169	TICAM1
F1NB20	525	K	4.95521	Up	0.0102642	DNA helicase
F1NCB0	457	K	4.95131	Up	0.0457361	DNA-directed RNA polymerase
F1NHL2	331	K	4.94923	Up	0.00649693	cullin-associated NEDD8-dissociated protein 1(XP_015138332.1)
E1BZS2	106	K	4.93562	Up	0.0356943	Nucleosome assembly protein 1 like 1
F1P0T0	1086	K	4.93191	Up	0.0266315	Tetratricopeptide repeat domain 3
E1C485	600	K	4.92345	Up	0.0366392	Membrane associated ring-CH-type finger 7
Q805F9	857	K	4.92151	Up	0.00367811	DNA damage-binding protein 1
E1BSC0	919	K	4.91574	Up	0.00766718	DEAD-box helicase 46
F1NSP8	190	K	4.9138	Up	0.000108858	Heterogeneous nuclear ribonucleoprotein U
F1P4I3	91	K	4.91046	Up	0.000529031	Vesicle associated membrane protein 3
F1P1X0	285	K	4.88832	Up	0.0003638	La ribonucleoprotein domain family member 4B
Q5ZIX8	700	K	4.88493	Up	0.0222013	Lysine-specific demethylase 3A
F1NIQ9	207	K	4.88197	Up	0.00839855	Peptidase D
F1NWE5	252	K	4.86773	Up	0.00108796	UDP-galactose-4-epimerase
H9L3L1	135	K	4.86731	Up	0.00112223	Condensin complex subunit 2
Q5ZLC7	176	K	4.85858	Up	0.00124849	Microtubule-associated protein RP/EB family member 1
Q7SZI5	488	K	4.856	Up	0.000311648	Raftlin
P56517	220	K	4.8372	Up	0.00565405	Histone deacetylase 1
Q5ZM62	326	K	4.83222	Up	0.000195551	ATP binding cassette subfamily F member 2
Q5F470	116	K	4.83191	Up	0.0213252	Ras-related protein Rab-8A
O93319	690	K	4.82852	Up	0.0326333	Cadherin-11
O93319	693	K	4.82852	Up	0.0326333	Cadherin-11
R4GFE1	134	K	4.80686	Up	0.00715456	Replication factor C subunit 5
E1BY89	113	K	4.80343	Up	0.00169379	Ribosomal protein L23
Q90891	207	K	4.79919	Up	0.00570125	Dual specificity mitogen-activated protein kinase kinase 2
Q5ZKJ0	530	K	4.79779	Up	0.000836696	Cleft lip and palate transmembrane protein 1-like protein
F1NCX2	231	K	4.77909	Up	0.0288105	Ubiquitin family domain containing 1
F1NEQ6	107	K	4.77728	Up	0.0278874	Proteasome subunit alpha type (Fragment)
E1C8F7	27	K	4.76015	Up	0.00194183	Ribosomal protein L24
Q8QGH2	16	K	4.7567	Up	0.000237216	Small ubiquitin-related modifier 1
F1NCX7	42	K	4.75441	Up	0.0368673	Serine/threonine-protein kinase PLK (EC 2.7.11.21) (Polo-like kinase)
F1NPV8	153	K	4.7504	Up	0.00209547	Bystin like
Q5ZKZ8	470	K	4.74394	Up	0.000123507	RCJMB04_8j5
E1BWJ5	1811	K	4.74314	Up	0.00123737	Ubiquitin carboxyl-terminal hydrolase
Q04678	100	K	4.73209	Up	0.00135917	FACT complex subunit SSRP1
F1NZA1	272	K	4.72071	Up	0.029144	Tubulin tyrosine ligase like 12
Q5ZJJ2	440	K	4.72048	Up	0.0322796	Replication protein A 70 kDa DNA-binding subunit
F1P0V5	299	K	4.71838	Up	0.0235072	ATP binding cassette subfamily F member 3
P48463	136	K	4.71831	Up	0.00185533	Serine/threonine-protein phosphatase 2A catalytic subunit alpha isoform
F1NSY0	297	K	4.71209	Up	0.0255564	RIO kinase 3
E1BTX8	1214	K	4.71179	Up	7.15e-08	Caldesmon
E1BS88	128	K	4.7115	Up	0.000252563	Peroxisomal biogenesis factor 3
F1NRZ6	725	K	4.70424	Up	0.000702959	Importin 9
F1NBL6	619	K	4.69864	Up	0.000339122	Exportin 5
Q5ZJQ6	76	K	4.69297	Up	0.0359218	Aspartyl-tRNA synthetase
Q5ZM72	63	K	4.67108	Up	0.0377737	Fatty acyl-CoA reductase 1
E1BS79	106	K	4.66861	Up	0.000151275	G protein signaling modulator 1
E1C458	128	K	4.65026	Up	0.0119443	CTP synthase
E1BSW0	168	K	4.65007	Up	0.000275993	AHSA2
F1NLX2	65	K	4.64775	Up	0.00113083	Septin 6
Q9W7I5	4	K	4.6438	Up	0.000271452	Histone-binding protein RBBP4
Q5ZI25	154	K	4.62962	Up	0.00719633	Transmembrane protein 129
Q5ZJK8	77	K	4.62886	Up	0.00853715	T-complex protein 1 subunit eta
E1C8F6	358	K	4.62819	Up	0.0358893	Adenylate cyclase 7
F1NY62	18	K	4.62017	Up	0.000127005	PGAM family member 5, mitochondrial serine/threonine protein phosphatase
Q5F3W5	262	K	4.61551	Up	0.029488	Histone-lysine N-methyltransferase SUV39H2
E1BTV4	165	K	4.60833	Up	0.0154572	SEC14 and spectrin domain containing 1
E1C6T8	85	K	4.60805	Up	0.00941281	Eukaryotic translation initiation factor 3 subunit I
F1NA82	71	K	4.60382	Up	0.00693042	Small glutamine rich tetratricopeptide repeat containing beta
Q5ZJ61	560	K	4.59767	Up	0.00300628	Phenylalanyl-tRNA synthetase beta subunit
F1NZJ2	488	K	4.59486	Up	0.00124838	Hexokinase
E1BSS3	351	K	4.5933	Up	0.0218608	Eukaryotic translation initiation factor 3 subunit A
F1NUT3	233	K	4.59315	Up	0.000743206	G protein-coupled receptor 158
F1NPA2	64	K	4.58428	Up	0.0359446	Proteasome 26S subunit, non-ATPase 11
Q5ZKX2	314	K	4.57965	Up	0.000176768	Proteasome 26S subunit, ATPase 6
Q5F3L5	201	K	4.57235	Up	0.000869583	NIMA related kinase 6
F1NN51	308	K	4.55612	Up	0.000212302	FMR1 autosomal homolog 1
F1NM08	339	K	4.55427	Up	0.00641925	DEAD-box RNA helicase 5
E1BTX8	110	K	4.54353	Up	2.02e-05	Caldesmon
F1P1R3	93	K	4.54041	Up	0.0211092	Proteasome 26S subunit, non-ATPase 10
Q04678	90	K	4.51903	Up	0.0299089	FACT complex subunit SSRP1
Q90891	359	K	4.51837	Up	0.00635109	Dual specificity mitogen-activated protein kinase kinase 2
Q5ZHM8	11	K	4.51578	Up	0.00972972	Syndecan binding protein
O93378	380	K	4.51366	Up	5.48e-05	Signal transducer and activator of transcription
Q5F3W6	69	K	4.50838	Up	0.0221417	14-3-3 protein gamma
Q5ZLX2	276	K	4.50138	Up	0.0047559	Eukaryotic translation initiation factor 2 subunit 1
E1BS79	141	K	4.4944	Up	0.0383713	G protein signaling modulator 1
F1NPA9	202	K	4.48778	Up	0.016378	Ribosomal protein S3
E1BU31	1050	K	4.48481	Up	0.00129058	Zinc finger protein 451
F1NN51	40	K	4.48385	Up	0.000939557	FMR1 autosomal homolog 1
F1NC26	257	K	4.48339	Up	0.00707501	Heat shock protein family A (Hsp70) member 4 like
F1NU17	220	K	4.48277	Up	0.000777925	Phosphoglycerate kinase
F1NU56	57	K	4.47295	Up	0.00119162	Ribosomal protein S25
E1BXR3	307	K	4.47117	Up	0.000512507	6-phosphofructo-2-kinase/fructose-2,6-biphosphatase 2
Q5ZIT7	415	K	4.46941	Up	0.000244003	Proteasome 26S subunit, ATPase 3
E1C3Q0	140	K	4.46699	Up	0.000744974	Zinc finger CCCH-type containing 7A
P00548	304	K	4.46043	Up	0.0029415	Pyruvate kinase PKM
H9L366	393	K	4.4566	Up	0.00107152	Isocitrate dehydrogenase [NADP]
F1NM08	328	K	4.4504	Up	0.00143922	DEAD-box RNA helicase 5
Q5ZMG9	112	K	4.43462	Up	0.000235176	T-complex 1
Q5F465	108	K	4.43173	Up	1.23e-05	ARIH1 RCJMB04_2l18
E1C8N4	1311	K	4.42725	Up	0.0481364	Supervillin
Q5ZL57	334	K	4.42571	Up	7.18e-06	Coatomer subunit delta
Q5ZLH1	83	K	4.42549	Up	0.0290197	RPA2 RCJMB04_6d17
E1C959	410	K	4.42417	Up	0.0205848	CWF19 like 1, cell cycle control (S. pombe)
F6R1X6	76	K	4.4176	Up	0.00180128	SSB
E1C3Q0	148	K	4.4143	Up	0.0110536	Zinc finger CCCH-type containing 7A
F1NH81	124	K	4.41004	Up	0.00609892	Polyadenylate-binding protein (Fragment)
E1BSZ6	160	K	4.39564	Up	0.0403297	Zinc finger RANBP2-type containing 3
F1NAG9	637	K	4.39192	Up	0.000342564	NIMA related kinase 9
Q5ZMK2	264	K	4.38454	Up	0.0335901	ATP binding cassette subfamily C member 4
Q5F470	190	K	4.38453	Up	0.000209995	Ras-related protein Rab-8A
E1BTX8	748	K	4.38403	Up	6.76e-12	Caldesmon
Q5ZIY4	98	K	4.38258	Up	0.000249602	Ribosome maturation protein SBDS
F1NVZ1	35	K	4.38033	Up	0.000485807	WD repeat and FYVE domain containing 1
Q5ZI51	174	K	4.37686	Up	0.000199565	Poly(ADP-ribose) glycohydrolase ARH3
Q5ZKL0	581	K	4.37413	Up	0.000425333	DNA helicase
E1BWJ5	1153	K	4.37185	Up	0.0243493	Ubiquitin carboxyl-terminal hydrolase
F1NN74	888	K	4.37098	Up	2.85e-05	Anoctamin
E1BWR2	130	K	4.36608	Up	0.00934546	Mitochondrial fission regulator 2
P79769	219	K	4.36203	Up	3.86e-05	Translin
F1NI93	333	K	4.35434	Up	4.49e-05	Makorin ring finger protein 2
E1BXG9	283	K	4.35288	Up	0.00011611	Peptidylprolyl isomerase D
F1NE60	448	K	4.33944	Up	0.00592438	Sodium/hydrogen exchanger
Q5ZLA7	440	K	4.32915	Up	0.0489062	STT3A, catalytic subunit of the oligosaccharyltransferase complex
Q5ZMC2	346	K	4.32637	Up	0.0220379	Unconventional myosin-Ig
Q5ZMB8	422	K	4.32193	Up	0.0226176	Proteasome 26S subunit, ATPase 2
F1NL19	29	K	4.31539	Up	6.65e-05	Cell division cycle 34
E1C122	688	K	4.31446	Up	0.000196249	Engulfment and cell motility 2
Q5ZMS3	285	K	4.31272	Up	0.0098259	Eukaryotic translation initiation factor 2 subunit 3
Q5ZIZ5	243	K	4.31177	Up	0.00170218	Non-POU domain containing octamer binding
A5HUJ4	307	K	4.29839	Up	0.00736768	Tripartite motif protein 7
P40618	125	K	4.29524	Up	0.00272871	High mobility group protein B3
Q5ZIT7	334	K	4.29311	Up	0.00150069	Proteasome 26S subunit, ATPase 3
E1BRU0	88	K	4.2905	Up	0.00241968	MAD1 mitotic arrest deficient like 1
F6SU35	118	K	4.28712	Up	0.000257173	Ribosomal protein
F1P3C0	66	K	4.27404	Up	0.013575	Replication factor C subunit 3
F1NCB0	942	K	4.27043	Up	0.0249719	DNA-directed RNA polymerase
P79781	63	K	4.2678	Up	0.000843627	Ubiquitin-40S ribosomal protein S27a
P56519	67	K	4.26154	Up	0.0291569	Histone deacetylase 2
E1BUJ2	53	K	4.25906	Up	0.0356426	STAM binding protein like 1
F1NH81	248	K	4.25478	Up	0.0159529	Polyadenylate-binding protein (Fragment)
E1BTX8	761	K	4.24827	Up	0.000711829	Caldesmon
F1NB03	432	K	4.24104	Up	0.000736473	Kinesin-like protein
F1ND57	355	K	4.22189	Up	0.000328333	Rearranged L-myc fusion
P79996	300	K	4.20787	Up	0.0144176	Mitogen-activated protein kinase 9
F1NID0	193	K	4.19571	Up	5.72e-06	VPS39, HOPS complex subunit
F1NME3	152	K	4.19215	Up	0.00994012	Lysophosphatidylcholine acyltransferase 1
P28497	627	K	4.1877	Up	5e-05	F-actin-capping protein subunit alpha-2
F1NCI3	255	K	4.18115	Up	0.0136407	RASA1
F1NPL9	57	K	4.17702	Up	0.0268921	COX17, cytochrome c oxidase copper chaperone
Q5ZIL9	317	K	4.17322	Up	7.91e-05	KIF1-binding protein homolog
Q5ZIX8	53	K	4.15484	Up	0.00551911	Lysine-specific demethylase 3A
F1NAG9	478	K	4.15388	Up	0.0204849	NIMA related kinase 9
P17790	355	K	4.14736	Up	0.0344757	Basigin
F1NXA1	325	K	4.1354	Up	0.0117881	Kinesin-like protein
E1C467	157	K	4.13451	Up	0.0103424	SYS1
F1NC27	161	K	4.13382	Up	0.00117109	RAB21, member RAS oncogene family
Q5ZK01	231	K	4.12641	Up	0.000271893	Protein pelota homolog
E1BX02	350	K	4.1185	Up	1.33e-05	Proteasome 26S subunit, non-ATPase 2
P05625	378	K	4.11545	Up	0.0236727	RAF proto-oncogene serine/threonine-protein kinase
Q5ZJ07	663	K	4.1104	Up	0.0483107	Coiled-coil domain-containing protein 61
P24798	648	K	4.09484	Up	0.00026834	Sodium/potassium-transporting ATPase subunit alpha-3
Q5ZLZ6	236	K	4.07467	Up	2.43e-08	Solute carrier family 16 member 1
F1NH67	580	K	4.07207	Up	0.00473745	CYLD lysine 63 deubiquitinase
F1NSA0	309	K	4.06396	Up	4.77e-05	Pleckstrin
E1BSW0	234	K	4.05883	Up	2.49e-05	AHSA2
Q7SZI5	94	K	4.0565	Up	0.00154508	Raftlin
E1BS79	196	K	4.05479	Up	3.09e-05	G protein signaling modulator 1
F1P1E9	605	K	4.04453	Up	0.000427709	Transporter
Q03669	650	K	4.04147	Up	0.0210531	Sarcoplasmic/endoplasmic reticulum calcium ATPase 2
E1BSW0	133	K	4.03912	Up	0.00165744	AHSA2
E1C2V9	363	K	4.03588	Up	0.000128501	ADP ribosylation factor GTPase activating protein 2
Q5ZLH1	169	K	4.03479	Up	0.00180126	RPA2 RCJMB04_6d17
P53488	118	K	4.03268	Up	0.043519	Actin-related protein 2
F1P2A4	36	K	4.03103	Up	0.0203929	Bet1 golgi vesicular membrane trafficking protein like
Q5ZJT7	43	K	4.03082	Up	0.00231148	Transcription elongation factor B subunit 1
Q5F4A3	116	K	4.02359	Up	0.0195234	Acidic leucine-rich nuclear phosphoprotein 32 family member E
E1BY36	9	K	4.01514	Up	0.00160503	Acetylserotonin O-methyltransferase like
R4GK17	343	K	4.01441	Up	0.019799	Fatty acid amide hydrolase 2
F1N8T3	143	K	4.01438	Up	1.49e-07	GOPC
F1NIJ6	437	K	4.01378	Up	0.00428129	Glucose-6-phosphate isomerase
Q9DGG6	316	K	4.0071	Up	0.0426929	Adenylate cyclase type 9
D2D3P4	22	K	4.00448	Up	0.00229815	Rab27a
E1C2D3	1064	K	3.9767	Up	0.0158227	CASK interacting protein 2
E1C822	800	K	3.97488	Up	0.00727772	Junction mediating and regulatory protein, p53 cofactor
F1NGJ4	2313	K	3.97439	Up	0.000168662	Pericentrin
Q8QG58	129	K	3.97019	Up	0.0386364	Ngfi-A binding protein 1
F1P4W1	108	K	3.96694	Up	0.0164032	DnaJ heat shock protein family (Hsp40) member A2
P32429	217	K	3.95858	Up	0.00439637	60S ribosomal protein L7a
F1NYA9	175	K	3.95689	Up	0.00925917	Eukaryotic translation elongation factor 1 beta 2
F1P0P4	195	K	3.95251	Up	0.0133946	Signal recognition particle subunit SRP68
F1NGS7	121	K	3.94872	Up	0.000449409	ADP-ribosylation factor 5
Q5F3X4	405	K	3.93258	Up	0.0491908	116 kDa U5 small nuclear ribonucleoprotein component
F1P4A5	557	K	3.93072	Up	0.00400157	Cell division cycle 16
Q5F411	275	K	3.92613	Up	0.000354857	Chaperonin containing TCP1 subunit 5
Q5ZMP6	376	K	3.9145	Up	0.00103972	AP-2 complex subunit mu
Q9DEA3	117	K	3.912	Up	0.0264687	Proliferating cell nuclear antigen
H9L366	384	K	3.90177	Up	0.0052354	Isocitrate dehydrogenase [NADP]
Q5ZJK4	179	K	3.89974	Up	0.00102745	Serine/threonine-protein kinase 4
Q5ZMT0	50	K	3.8989	Up	0.000593083	14-3-3 protein epsilon
Q9I9D1	20	K	3.89079	Up	0.000123182	Voltage dependent anion channel 2 (Voltage-dependent anion channel)
E1BX02	754	K	3.8905	Up	0.00240583	Proteasome 26S subunit, non-ATPase 2
F1NLK4	309	K	3.88708	Up	9.19e-07	Phosphatidylinositol-5-phosphate 4-kinase type 2 beta
Q5ZII1	234	K	3.88534	Up	0.00392768	Ribosomal protein L4
F1NB20	516	K	3.87929	Up	0.000109893	DNA helicase
E1BZV7	2024	K	3.86334	Up	3.91e-06	Thyroid hormone receptor interactor 12
F1NT80	139	K	3.86122	Up	0.00049341	ATPase family, AAA domain containing 1
E1BSW0	124	K	3.85388	Up	0.000712313	AHSA2
F1NG54	300	K	3.8522	Up	0.00253607	Solute carrier family 15 member 4
Q5ZKL0	141	K	3.84408	Up	0.000335761	DNA helicase
F1P4W1	13	K	3.83597	Up	0.000138759	DnaJ heat shock protein family (Hsp40) member A2
F1NTK1	311	K	3.83212	Up	0.00112249	Phosphoserine aminotransferase
Q5ZJK4	118	K	3.82065	Up	0.000301143	Serine/threonine-protein kinase 4
Q6EE31	171	K	3.81881	Up	0.00490665	T-complex protein 1 subunit theta
F1NT80	165	K	3.81556	Up	0.000123349	ATPase family, AAA domain containing 1
F1NK47	48	K	3.81531	Up	0.00496166	Phosphatidylinositol-3,4,5-trisphosphate dependent Rac exchange factor 1
Q5ZK01	297	K	3.81178	Up	0.000458597	Protein pelota homolog
F1NS33	229	K	3.81151	Up	1.62e-06	Leucine rich repeats and calponin homology domain containing 3
Q9DEA3	110	K	3.80861	Up	0.0137351	Proliferating cell nuclear antigen
O13270	228	K	3.80822	Up	0.00793754	TATA-box-binding protein
P41239	347	K	3.79909	Up	0.0104071	Tyrosine-protein kinase CSK
Q5ZIJ8	174	K	3.79555	Up	0.0460645	Uracil phosphoribosyltransferase homolog
P84169	732	K	3.79372	Up	0.000737584	26S proteasome non-ATPase regulatory subunit 13
E1C2F2	141	K	3.77775	Up	0.0402511	Pinin, desmosome associated protein
F1NRZ6	733	K	3.76519	Up	0.00230183	Importin 9
Q5ZIL9	299	K	3.76485	Up	0.0010473	KIF1-binding protein homolog
F1NYS9	581	K	3.7646	Up	0.0369765	Mitogen-activated protein kinase kinase kinase 5
Q90835	44	K	3.76266	Up	8.61e-06	Elongation factor 1-alpha 1
F1NKE8	80	K	3.7542	Up	0.000163411	Pyridoxal kinase
F1P409	693	K	3.74835	Up	0.00904598	FYVE, RhoGEF and PH domain containing 3
Q5ZI19	38	K	3.74828	Up	0.0211881	RCJMB04_31f19
F1P3I0	466	K	3.74822	Up	0.00165607	Synaptotagmin like 3
Q5ZJH9	37	K	3.74383	Up	0.000902491	H/ACA ribonucleoprotein complex subunit 4
Q5F411	20	K	3.74324	Up	0.04256	Chaperonin containing TCP1 subunit 5
Q6EE31	400	K	3.7322	Up	0.00870175	T-complex protein 1 subunit theta
E1BS79	350	K	3.73209	Up	0.000468515	G protein signaling modulator 1
Q8AYC9	166	K	3.72182	Up	0.00875457	Serine/threonine-protein kinase Chk1
F1NBY5	221	K	3.71882	Up	0.0298144	TBC1 domain family member 15
Q5ZJB4	172	K	3.71365	Up	0.00243004	Inhibitor of nuclear factor kappa-B kinase subunit alpha
P50594	31	K	3.71202	Up	0.00234913	Protein mago nashi homolog
P79996	250	K	3.7079	Up	0.040781	Mitogen-activated protein kinase 9
P62207	303	K	3.70551	Up	0.043356	Serine/threonine-protein phosphatase PP1-beta catalytic subunit
F1NJS6	352	K	3.70399	Up	0.000652379	Importin subunit alpha
F1NCE1	35	K	3.69902	Up	0.00404624	Eukaryotic translation initiation factor 3 subunit D (eIF3d) (Eukaryotic translation initiation factor 3 subunit 7)
F1P3Y0	259	K	3.69901	Up	1.6e-05	Multivesicular body subunit 12B
Q90955	51	K	3.69706	Up	0.00137408	Prostaglandin E synthase 3 (Fragment)
F6SU35	133	K	3.69051	Up	0.000758115	Ribosomal protein
Q04619	53	K	3.68598	Up	4.76e-05	Heat shock cognate protein HSP 90-beta
F1P3R7	177	K	3.68427	Up	0.00109333	UBX domain protein 6
P50890	52	K	3.68399	Up	0.00177004	40S ribosomal protein SA
P05625	493	K	3.68328	Up	2.01e-05	RAF proto-oncogene serine/threonine-protein kinase
F1NLG1	121	K	3.67484	Up	1.27e-06	Fas associated factor 1
F1NK47	380	K	3.67181	Up	5.94e-05	Phosphatidylinositol-3,4,5-trisphosphate dependent Rac exchange factor 1
E1C4M6	302	K	3.66388	Up	6.51e-06	Ubiquitin carboxyl-terminal hydrolase (Fragment)
Q2VB19	966	K	3.66329	Up	0.0159681	Pumilio homolog 1
E1BQU4	469	K	3.66257	Up	0.0001561	NSF
F1NPQ0	147	K	3.66125	Up	0.0207301	Proteasome 26S subunit, non-ATPase 12
Q5ZJ07	852	K	3.6585	Up	0.0260854	Coiled-coil domain-containing protein 61
Q98TX7	321	K	3.65834	Up	0.00157929	Interferon regulatory factor 4
F1NM08	195	K	3.65695	Up	0.00014993	DEAD-box RNA helicase 5
E1C878	50	K	3.65556	Up	0.00246257	Glucosamine-6-phosphate isomerase
Q5ZJJ2	407	K	3.65009	Up	0.0235028	Replication protein A 70 kDa DNA-binding subunit
F1P575	1308	K	3.64411	Up	0.00112912	ZMYM4
E1BW06	353	K	3.6347	Up	0.00127547	Enoyl-CoA delta isomerase 2
E1BQU4	150	K	3.62523	Up	0.0180505	NSF
H9L366	188	K	3.62481	Up	0.0247419	Isocitrate dehydrogenase [NADP]
F1NK47	489	K	3.62413	Up	2.11e-07	Phosphatidylinositol-3,4,5-trisphosphate dependent Rac exchange factor 1
Q5ZLM0	161	K	3.61832	Up	0.000552387	Parafibromin
E1BYW9	77	K	3.61723	Up	0.000815435	Proteasome subunit beta type
H9L3J8	373	K	3.61686	Up	0.000138162	UBAP2L
E1C4M6	452	K	3.6166	Up	0.00268929	Ubiquitin carboxyl-terminal hydrolase (Fragment)
Q5ZL74	172	K	3.61384	Up	0.00308177	Vesicle-associated membrane protein 7
P11501	279	K	3.61112	Up	0.00141189	Heat shock protein HSP 90-alpha
F1P1G7	223	K	3.6079	Up	0.0133585	HTATSF1
F1NM08	252	K	3.59649	Up	0.0170763	DEAD-box RNA helicase 5
E1C7P7	224	K	3.59428	Up	6.82e-05	Abhydrolase domain containing 6
P63247	106	K	3.59284	Up	0.0274362	Guanine nucleotide-binding protein subunit beta-2-like 1
F1NIP5	27	K	3.59274	Up	0.0203066	PRPS1
P53033	141	K	3.58949	Up	0.0164166	Replication factor C subunit 2
F1P0L8	149	K	3.58293	Up	0.0325754	Cytochrome P450 family 51 subfamily A member 1
Q5ZLW7	122	K	3.58213	Up	0.00871443	LUC7L2 RCJMB04_4j8
F1NEQ6	119	K	3.57646	Up	0.00717151	Proteasome subunit alpha type (Fragment)
E1C0E0	389	K	3.57419	Up	1.82e-05	Trafficking protein particle complex 13
F1NBA8	255	K	3.57175	Up	0.0023547	Importin 7
R4GGJ0	50	K	3.56924	Up	0.00270288	Ribosomal protein S16
Q90771	279	K	3.56481	Up	0.00493621	Cyclin-dependent kinase
F1NZH3	455	K	3.56374	Up	0.00540623	mitogen-activated protein kinase kinase kinase 2
E1C8W4	163	K	3.56351	Up	1.58e-06	Ubiquitin carboxyl-terminal hydrolase
F1NQ35	127	K	3.55987	Up	9.9e-05	RPL35A LOC107056740
E1BXZ1	212	K	3.55527	Up	0.000504873	Peroxisome assembly protein 12 (Peroxin-12)
F1ND53	162	K	3.55342	Up	0.0374015	TNFAIP3 interacting protein 2
F1ND53	405	K	3.55273	Up	0.000195723	TNFAIP3 interacting protein 2
E1C2F9	1076	K	3.54115	Up	2.21e-05	IQ motif containing GTPase activating protein 2
F1N8T3	43	K	3.53037	Up	0.0215929	GOPC
P53488	253	K	3.52947	Up	8.31e-05	Actin-related protein 2
E1BZ78	369	K	3.52771	Up	0.00384913	SMG8
E1BV65	19	K	3.52495	Up	6.25e-06	Desumoylating isopeptidase 1
Q98SE2	15	K	3.52357	Up	3.68e-08	U2snRNP auxiliary factor small subunit
Q5ZMG9	262	K	3.52196	Up	0.000169434	T-complex 1
F1NUY5	346	K	3.51707	Up	0.000402945	Fas associated factor family member 2
E1C270	144	K	3.51189	Up	0.00057677	Serine and arginine rich splicing factor 6
Q5ZJJ2	193	K	3.511	Up	2.77e-06	Replication protein A 70 kDa DNA-binding subunit
P00548	366	K	3.51064	Up	0.000669897	Pyruvate kinase PKM
E1C122	607	K	3.50841	Up	0.00196301	Engulfment and cell motility 2
E1C2U4	175	K	3.50829	Up	4.39e-07	DNA helicase (EC 3.6.4.12)
Q90891	106	K	3.50035	Up	0.0121302	Dual specificity mitogen-activated protein kinase kinase 2
F1NRC2	420	K	3.49381	Up	2.42e-05	ETS variant 6
E1BYG3	56	K	3.49102	Up	0.0211153	Serine/threonine kinase 16
E1BQW1	163	K	3.48821	Up	0.0347052	NSF attachment protein beta
P32882	58	K	3.48663	Up	0.00101529	Tubulin beta-2 chain
Q5ZKL0	627	K	3.48077	Up	0.00430538	DNA helicase
Q5ZHZ0	138	K	3.48043	Up	0.0391752	Spliceosome RNA helicase DDX39B
Q5ZMN2	352	K	3.48038	Up	3.48e-05	DNA replication licensing factor MCM3
F6R1X6	37	K	3.47408	Up	0.000765626	SSB
F1P5N8	66	K	3.4725	Up	0.00280453	Ring finger and CHY zinc finger domain containing 1
F1P0V5	705	K	3.47159	Up	0.000172444	ATP binding cassette subfamily F member 3
Q5ZLA9	104	K	3.46955	Up	0.0108324	Transmembrane protein 263
F6UZB4	865	K	3.46545	Up	0.000192023	Protein O-fucosyltransferase 2
F1NE58	237	K	3.46105	Up	0.015456	Protein geranylgeranyltransferase type I subunit beta
F1NBV7	391	K	3.45837	Up	0.00100502	Phospholipase A2 group VI
F1P1G4	201	K	3.45617	Up	0.00405896	RAB43, member RAS oncogene family
F1NSA8	9	K	3.45186	Up	0.0114326	RAP1A, member of RAS oncogene family
E1BSW0	62	K	3.44569	Up	0.00152457	AHSA2
F1NBL6	87	K	3.44536	Up	0.0064284	Exportin 5
F1NMC3	297	K	3.43608	Up	0.00798321	Methylenetetrahydrofolate dehydrogenase, cyclohydrolase and formyltetrahydrofolate synthetase 1
F1NSY0	209	K	3.43504	Up	0.000168242	RIO kinase 3
F1NTC8	480	K	3.43375	Up	2.59e-05	PDZ and LIM domain 5
E1BVN5	270	K	3.43211	Up	0.000533708	Pleiotropic regulator 1
Q5F4A3	65	K	3.42883	Up	0.0329367	Acidic leucine-rich nuclear phosphoprotein 32 family member E
Q5F3U4	307	K	3.42536	Up	0.0081217	3-phosphoinositide dependent protein kinase 1
E1BTX8	381	K	3.41918	Up	0.0207053	Caldesmon
Q5ZJL4	351	K	3.41635	Up	0.0130686	Polyribonucleotide 5'-hydroxyl-kinase Clp1
Q5ZM36	199	K	3.41358	Up	0.000787188	Eukaryotic initiation factor 4A-III
F1NLX2	336	K	3.41322	Up	0.0211469	Septin 6
F1P521	75	K	3.41194	Up	0.00882031	Protein tyrosine phosphatase, receptor type E
Q5ZL57	255	K	3.40286	Up	0.00201507	Coatomer subunit delta
Q03669	252	K	3.3988	Up	0.0250256	Sarcoplasmic/endoplasmic reticulum calcium ATPase 2
E1C8W4	843	K	3.3953	Up	0.00209898	Ubiquitin carboxyl-terminal hydrolase
F1NWL9	12	K	3.38666	Up	0.000103926	Zinc finger CCCH-type containing, antiviral 1
F1NXG0	215	K	3.38422	Up	0.000252945	Zinc finger protein 277
E1BQU4	581	K	3.38003	Up	0.000113197	NSF
F1NJ25	183	K	3.37754	Up	1.76e-07	COMM domain containing 3
E1C2F9	938	K	3.36928	Up	0.000119748	IQ motif containing GTPase activating protein 2
R4GK63	540	K	3.36831	Up	0.00647115	GBP
F1NPQ0	98	K	3.3638	Up	0.000758393	Proteasome 26S subunit, non-ATPase 12
Q5ZJX6	415	K	3.36282	Up	0.00174939	ATP binding cassette subfamily E member 1
F1NCB0	345	K	3.36266	Up	0.00369738	DNA-directed RNA polymerase
F1NYS9	505	K	3.35496	Up	0.0032584	Mitogen-activated protein kinase kinase kinase 5
F1NZS9	390	K	3.34818	Up	0.00713277	TMPO
Q58NQ4	469	K	3.34356	Up	0.0019135	Forkhead box protein P1
E1BYQ3	277	K	3.34254	Up	0.000119803	Cullin 3
P10360	117	K	3.33805	Up	0.0293221	Cellular tumor antigen p53
F1NCB0	146	K	3.3364	Up	2.19e-05	DNA-directed RNA polymerase
F1NK47	353	K	3.33379	Up	0.00369858	Phosphatidylinositol-3,4,5-trisphosphate dependent Rac exchange factor 1
F1NLV9	288	K	3.33206	Up	0.0386171	DNA-directed RNA polymerase
P49416	183	K	3.32863	Up	0.0190151	Syndecan-4
Q5F3A1	19	K	3.32066	Up	0.0114395	Translocation protein SEC62
F1NAG0	109	K	3.31873	Up	0.00394391	DNA helicase
F1NH81	31	K	3.31736	Up	0.0333076	Polyadenylate-binding protein (Fragment)
Q5ZJ38	154	K	3.31664	Up	0.019728	RANBP1 RCJMB04_20p3
P84173	202	K	3.30242	Up	0.00529324	Prohibitin
P15771	591	K	3.29913	Up	0.00116995	Nucleolin
Q90771	123	K	3.2978	Up	0.00746656	Cyclin-dependent kinase
E1C4M6	143	K	3.2891	Up	2.6e-05	Ubiquitin carboxyl-terminal hydrolase (Fragment)
Q90891	66	K	3.28767	Up	3.02e-07	Dual specificity mitogen-activated protein kinase kinase 2
R4GJ54	150	K	3.2833	Up	0.0012051	docking protein 2
F1NX76	202	K	3.28187	Up	0.00176595	Synaptosome associated protein 47
F1NH81	14	K	3.27895	Up	7.38e-05	Polyadenylate-binding protein (Fragment)
E1BZ62	161	K	3.27784	Up	0.00213322	Leucine rich repeats and WD repeat domain containing 1
Q5ZKZ9	527	K	3.27473	Up	0.000443256	Lipase maturation factor 2
F1NBL6	125	K	3.27282	Up	8.18e-06	Exportin 5
R4GGW9	247	K	3.2698	Up	0.02668	YrdC N6-threonylcarbamoyltransferase domain containing
Q5ZK34	154	K	3.26815	Up	0.00288004	Coiled-coil domain containing 12
Q6ITC7	78	K	3.2666	Up	5.67e-05	40S ribosomal protein S13
Q5F3L5	278	K	3.26482	Up	0.011661	NIMA related kinase 6
F1NLG1	103	K	3.26422	Up	0.00851503	Fas associated factor 1
E1BT08	449	K	3.26159	Up	0.000198902	Heat shock protein family H (Hsp110) member 1
F1NPA9	90	K	3.2593	Up	0.000781037	Ribosomal protein S3
E1C4E2	276	K	3.25759	Up	0.0173094	LOC422426
F1NMJ9	702	K	3.25755	Up	0.0338379	Tyrosine-protein kinase
E1BZ86	325	K	3.25591	Up	0.0176806	Calcium/calmodulin dependent protein kinase II gamma
F1NH66	42	K	3.25489	Up	0.0086168	Echinoderm microtubule associated protein like 4
P42324	171	K	3.25389	Up	6.44e-06	Hippocalcin-like protein 1
F1NYS9	601	K	3.25346	Up	8.69e-06	Mitogen-activated protein kinase kinase kinase 5
P67883	9	K	3.25208	Up	3.23e-06	60S ribosomal protein L30
Q5ZLE7	134	K	3.25105	Up	1.59e-05	Metal regulatory transcription factor 1
F1NJZ2	1493	K	3.25095	Up	0.0107549	Lysine demethylase 3B
P46692	589	K	3.24976	Up	8.28e-05	Homeobox protein CHOX-CAD
E1C396	86	K	3.2472	Up	0.00113672	Hepatocyte growth factor-regulated tyrosine kinase substrate
Q5ZID6	164	K	3.24375	Up	3.64e-05	Cytosolic 5'-nucleotidase 3A
F1NMC3	134	K	3.24211	Up	0.00997083	Methylenetetrahydrofolate dehydrogenase, cyclohydrolase and formyltetrahydrofolate synthetase 1
F1NYB1	58	K	3.24194	Up	2.72e-07	Tubulin beta chain
Q5ZKZ8	472	K	3.23795	Up	0.00147977	RCJMB04_8j5
E1BWF8	342	K	3.23645	Up	0.000525377	Active BCR-related
Q5ZM62	203	K	3.23322	Up	0.0112696	ATP binding cassette subfamily F member 2
Q5ZLJ8	317	K	3.22131	Up	0.00707048	Transmembrane protein 59
F1NWL9	115	K	3.20003	Up	8.99e-06	Zinc finger CCCH-type containing, antiviral 1
F1NYB1	297	K	3.19761	Up	0.00154184	Tubulin beta chain
P42683	82	K	3.19516	Up	0.0181342	Proto-oncogene tyrosine-protein kinase LCK
F1NJL0	101	K	3.19085	Up	0.0193363	Ataxin 2
F1NLG7	477	K	3.19079	Up	0.00168986	UTP6, small subunit processome component
F1NM08	379	K	3.18885	Up	0.0332114	DEAD-box RNA helicase 5
F1NZI1	302	K	3.18622	Up	0.0037307	X-ray repair cross complementing 5
F6SU35	62	K	3.18371	Up	0.0146988	Ribosomal protein
Q5ZM34	37	K	3.18021	Up	0.000860361	Serine/threonine kinase 17b
Q5ZKI0	292	K	3.17847	Up	0.0393915	Calcium/calmodulin-dependent protein kinase type II delta chain
F1NW97	325	K	3.17714	Up	0.00832876	Tubulin alpha chain
Q06066	134	K	3.17685	Up	0.00550666	Nuclease-sensitive element-binding protein 1
Q5ZM72	419	K	3.17431	Up	0.00144979	Fatty acyl-CoA reductase 1
R4GJ54	250	K	3.16985	Up	0.0136674	docking protein 2
Q5ZJ61	330	K	3.16899	Up	0.0132667	Phenylalanyl-tRNA synthetase beta subunit
F1NH88	679	K	3.16821	Up	0.00303721	Condensin complex subunit 1
F1NWL9	477	K	3.16696	Up	0.0010221	Zinc finger CCCH-type containing, antiviral 1
P22451	112	K	3.16656	Up	0.00419679	60S ribosomal protein L5
F1NBI4	297	K	3.16441	Up	7.35e-05	HECTD3
F1P521	544	K	3.16428	Up	0.000624761	Protein tyrosine phosphatase, receptor type E
F1P331	244	K	3.15603	Up	0.0275459	AKR7A2
E1BX02	551	K	3.15576	Up	0.0190981	Proteasome 26S subunit, non-ATPase 2
E1BSM2	265	K	3.15374	Up	0.000566445	Ubiquitin associated protein 1
F1N9C5	304	K	3.15263	Up	0.0322299	Transmembrane protein 209
Q805F9	141	K	3.15077	Up	7.25e-05	DNA damage-binding protein 1
F1N9U8	140	K	3.14842	Up	0.00573278	ETFA
F1NU79	190	K	3.14729	Up	0.0494682	Proteasome 26S subunit, ATPase 5
Q9W689	110	K	3.14602	Up	0.00420068	Ataxin-3
R4GLK3	34	K	3.14576	Up	0.0340982	Proteasome 26S subunit, non-ATPase 4
F1NBJ2	69	K	3.14299	Up	0.00397382	Serine/threonine-protein phosphatase 2A 55 kDa regulatory subunit B
F1NME3	347	K	3.14149	Up	0.00310443	Lysophosphatidylcholine acyltransferase 1
F1NUK8	314	K	3.13275	Up	0.0352651	Small nuclear ribonucleoprotein U5 subunit 40
F1P3R7	22	K	3.13194	Up	0.00311559	UBX domain protein 6
E1C4M6	280	K	3.12667	Up	0.00593407	Ubiquitin carboxyl-terminal hydrolase (Fragment)
Q5ZJX6	412	K	3.1236	Up	0.000957317	ATP binding cassette subfamily E member 1
P13863	301	K	3.12078	Up	0.023686	Cyclin-dependent kinase 1
F6SQ85	245	K	3.11718	Up	0.00553196	Serine/threonine kinase 26
Q5ZIX8	170	K	3.11629	Up	0.0173364	Lysine-specific demethylase 3A
E1C3I1	199	K	3.11277	Up	6.86e-06	Zinc finger C3HC-type containing 1
F6RCM2	333	K	3.10929	Up	0.000189084	Nucleoporin 58
E1C2F9	96	K	3.1079	Up	0.0225521	IQ motif containing GTPase activating protein 2
P11501	627	K	3.10632	Up	0.00226346	Heat shock protein HSP 90-alpha
F1NPW9	242	K	3.1062	Up	0.0057009	Protein phosphatase 4 regulatory subunit 3A
F1NC02	238	K	3.10504	Up	3.52e-07	Proteasome subunit alpha type
E1C7P7	127	K	3.10387	Up	0.000134392	Abhydrolase domain containing 6
F1NF28	633	K	3.10004	Up	7.13e-07	WAPL cohesin release factor
E1BTJ9	905	K	3.0986	Up	0.0265195	serine/threonine-protein phosphatase 4 regulatory subunit 1
Q5ZLE6	184	K	3.09508	Up	0.0117359	Eukaryotic translation initiation factor 3 subunit H
Q90835	179	K	3.09147	Up	0.00518735	Elongation factor 1-alpha 1
F1NWL9	180	K	3.08493	Up	0.000843194	Zinc finger CCCH-type containing, antiviral 1
F1P575	1503	K	3.08449	Up	0.00164533	ZMYM4
Q5ZLC7	122	K	3.08055	Up	0.0497905	Microtubule-associated protein RP/EB family member 1
Q5F4C5	121	K	3.0775	Up	0.00152287	RAB35, member RAS oncogene family
E1BZ62	535	K	3.07087	Up	0.0162397	Leucine rich repeats and WD repeat domain containing 1
E1BVH9	493	K	3.06513	Up	0.0127661	NEDD4-binding protein 2( XP_015140936.1)
E1C3D8	20	K	3.0618	Up	0.0108659	Phosphoinositide phospholipase C
R4GJK4	100	K	3.05643	Up	0.0246427	Signal sequence receptor subunit 3
P84173	128	K	3.05529	Up	2.1e-05	Prohibitin
H9KZF8	122	K	3.04761	Up	0.00938048	ATP synthase subunit gamma
Q5ZJ54	9	K	3.04723	Up	0.00665664	T-complex protein 1 subunit zeta
Q5ZIX8	156	K	3.04559	Up	1.16e-05	Lysine-specific demethylase 3A
F1NL52	301	K	3.04206	Up	0.0287302	NFKB repressing factor
F1NIX2	369	K	3.04073	Up	0.00090135	DDX3X
Q5ZLE9	23	K	3.03358	Up	0.004479	NEDD4-binding protein 1
Q04678	105	K	3.02749	Up	7.5e-05	FACT complex subunit SSRP1
R4GJF3	282	K	3.02749	Up	0.0314155	Sprouty related EVH1 domain containing 1
H9L3J8	885	K	3.02604	Up	0.00250276	UBAP2L
F1NZA1	329	K	3.02538	Up	0.0243811	Tubulin tyrosine ligase like 12
Q5F424	272	K	3.02155	Up	0.00647345	Chaperonin containing TCP1 subunit 2
Q8QG58	267	K	3.01625	Up	0.0212482	Ngfi-A binding protein 1
F1P4X6	28	K	3.01211	Up	0.00180534	Integral membrane protein 2A
Q5ZLE6	176	K	3.00335	Up	0.00436625	Eukaryotic translation initiation factor 3 subunit H
F1NV33	427	K	2.9991	Up	0.00296597	DNA mismatch repair protein
F1NK47	447	K	2.99641	Up	1.87e-06	Phosphatidylinositol-3,4,5-trisphosphate dependent Rac exchange factor 1
F1NBH7	241	K	2.98872	Up	0.00188923	Palmitoyltransferase
F1NMC3	553	K	2.98371	Up	0.00303825	Methylenetetrahydrofolate dehydrogenase, cyclohydrolase and formyltetrahydrofolate synthetase 1
Q9DEA3	77	K	2.98287	Up	0.0156893	Proliferating cell nuclear antigen
Q5ZHM8	219	K	2.98127	Up	0.001265	Syndecan binding protein
F1NH81	220	K	2.97401	Up	0.0160216	Polyadenylate-binding protein (Fragment)
P09203	58	K	2.96505	Up	0.0021196	Tubulin beta-1 chain
F1N9U8	207	K	2.96347	Up	0.044597	ETFA
E1BW57	11	K	2.96145	Up	0.00563068	NUDT5
Q58NQ4	173	K	2.9589	Up	0.00711818	Forkhead box protein P1
F1NCZ2	418	K	2.95704	Up	0.0102315	Rab GDP dissociation inhibitor
F1NPP8	24	K	2.95679	Up	0.00144382	Clathrin interactor 1
Q5ZJZ2	300	K	2.95602	Up	0.0217192	Ribosomal protein L3
Q5F495	470	K	2.95406	Up	0.000151507	MOB-like protein phocein
Q5ZMN2	229	K	2.94948	Up	6.1e-05	DNA replication licensing factor MCM3
Q5ZJH5	257	K	2.94944	Up	0.000119586	WD repeat-containing protein 61
E1BTX8	809	K	2.9444	Up	0.0430292	Caldesmon
E1BYR9	524	K	2.93989	Up	4.18e-05	Autophagy related 16 like 1
R4GLK3	256	K	2.93664	Up	0.0180917	Proteasome 26S subunit, non-ATPase 4
Q90972	233	K	2.93464	Up	7.15e-05	E3 ubiquitin-protein ligase RNF13
Q90771	274	K	2.93362	Up	0.0117765	Cyclin-dependent kinase
R4GGJ0	60	K	2.93159	Up	6.11e-06	Ribosomal protein S16
Q5ZJ07	884	K	2.93103	Up	0.0193348	Coiled-coil domain-containing protein 61
P09645	213	K	2.93096	Up	0.00401994	Tubulin alpha-8 chain (Fragment)
E1BQG2	531	K	2.93024	Up	0.00161752	Zinc finger protein 148
E1C2U4	748	K	2.92512	Up	0.00499854	DNA helicase (EC 3.6.4.12)
Q5F3U4	318	K	2.92193	Up	0.000537014	3-phosphoinositide dependent protein kinase 1
F1NZH3	390	K	2.92079	Up	3.66e-05	mitogen-activated protein kinase kinase kinase 2
Q5ZLG0	419	K	2.91763	Up	0.0374455	Acetoacetyl-CoA synthetase
R4GLM6	18	K	2.91698	Up	0.000122321	Peptidyl-prolyl cis-trans isomerase
Q75R65	504	K	2.916	Up	0.00580464	Tyrosine-protein kinase JAK2
Q5ZJ64	176	K	2.91577	Up	2.28e-05	Eukaryotic translation initiation factor 3 subunit M
Q5ZM44	182	K	2.90658	Up	0.000911184	Calcineurin B homologous protein 1
P51417	17	K	2.90575	Up	0.0134261	60S ribosomal protein L15 (Fragment)
P53488	322	K	2.89845	Up	0.0118394	Actin-related protein 2
F1NU68	592	K	2.8968	Up	0.00424395	Meningioma expressed antigen 5 (hyaluronidase)
E1BR42	626	K	2.89518	Up	0.00210869	Dedicator of cytokinesis 2
Q5ZJ03	46	K	2.89198	Up	0.0154501	Guanine nucleotide-binding protein subunit gamma
F1NS91	21	K	2.88856	Up	0.0014393	Ribosomal protein L9
F1NJ69	587	K	2.88474	Up	0.0390836	USO1
F2Z4K7	46	K	2.88274	Up	9.36e-05	40S ribosomal protein S3a
E1C7V7	555	K	2.88253	Up	0.00223001	EMSY, BRCA2 interacting transcriptional repressor
F1NPM7	200	K	2.88228	Up	0.0049943	Transformer 2 alpha homolog
A5HUJ4	215	K	2.88221	Up	0.0235297	Tripartite motif protein 7
F1NU56	94	K	2.87853	Up	2.07e-06	Ribosomal protein S25
Q5ZJ07	505	K	2.87471	Up	0.00088576	Coiled-coil domain-containing protein 61
F1NG47	460	K	2.86632	Up	0.00135206	Protein kinase C
E1BV83	1567	K	2.86375	Up	0.00051915	NUP205
E1C1N7	667	K	2.85833	Up	0.0203337	cTAGE family member 5
Q5ZIL9	573	K	2.85655	Up	0.000448802	KIF1-binding protein homolog
E1BRU6	520	K	2.8512	Up	0.0111394	Leucine rich repeat and sterile alpha motif containing 1
F1NAG9	718	K	2.84384	Up	0.048699	NIMA related kinase 9
Q5ZLL6	167	K	2.84312	Up	0.0159259	Methylsterol monooxygenase 1
Q08200	116	K	2.84257	Up	0.00455351	60S ribosomal protein L10 (Fragment)
Q5XXA9	495	K	2.84081	Up	4.34e-05	Lens epithelium-derived growth factor
E1BVH9	1337	K	2.83673	Up	0.00304654	NEDD4-binding protein 2( XP_015140936.1)
F6SU35	130	K	2.83534	Up	0.00841257	Ribosomal protein
Q5F3V5	93	K	2.8352	Up	4.01e-07	Nedd4 family interacting protein 2
Q08200	96	K	2.83144	Up	2.91e-05	60S ribosomal protein L10 (Fragment)
E1BVH9	1717	K	2.82583	Up	0.00123273	NEDD4-binding protein 2( XP_015140936.1)
Q8QG58	219	K	2.82152	Up	0.0246036	Ngfi-A binding protein 1
Q8UWC5	131	K	2.81861	Up	0.0436371	Nuclear protein matrin 3
E1C2D3	149	K	2.80568	Up	0.0327407	CASK interacting protein 2
E1C9E5	74	K	2.80413	Up	0.0048003	BUB3, mitotic checkpoint protein
H9KYX1	96	K	2.80082	Up	4.67e-06	PIP5K1A
P11501	57	K	2.80022	Up	0.0069851	Heat shock protein HSP 90-alpha
Q5ZMM3	206	K	2.79769	Up	0.0269183	Rho GTPase-activating protein 15
F6R1X6	269	K	2.78863	Up	2.61e-05	SSB
Q8UWC5	573	K	2.78234	Up	0.000131023	Nuclear protein matrin 3
F1NPD3	73	K	2.78179	Up	0.000213963	60S ribosomal protein L18a
Q805F9	579	K	2.78116	Up	0.0169429	DNA damage-binding protein 1
Q90WD0	240	K	2.78074	Up	2.85e-06	Actin-related protein 3
P11501	611	K	2.78037	Up	0.0281296	Heat shock protein HSP 90-alpha
E1C2F9	1141	K	2.77505	Up	0.00883026	IQ motif containing GTPase activating protein 2
Q5ZKX2	48	K	2.7742	Up	8.58e-05	Proteasome 26S subunit, ATPase 6
F1NW23	606	K	2.77301	Up	0.00886572	Clathrin heavy chain
Q5ZMB8	116	K	2.77244	Up	0.00123576	Proteasome 26S subunit, ATPase 2
H9L366	256	K	2.77223	Up	0.000755285	Isocitrate dehydrogenase [NADP]
E1C6T8	213	K	2.77022	Up	0.0205591	Eukaryotic translation initiation factor 3 subunit I
F1NUQ0	63	K	2.76405	Up	0.00476325	THOC3
P28497	605	K	2.75893	Up	0.0213393	F-actin-capping protein subunit alpha-2
F1NS91	65	K	2.7588	Up	0.00210093	Ribosomal protein L9
F1NXR8	124	K	2.7567	Up	0.00993179	LUC7 like 3 pre-mRNA splicing factor
F1P371	156	K	2.74906	Up	0.00367458	PITH domain containing 1
Q5ZMU9	668	K	2.74248	Up	0.00566214	Valosin containing protein
F1P5I8	972	K	2.74073	Up	2.14e-05	Acyl-CoA binding domain containing 3
Q9W689	190	K	2.73102	Up	0.0147142	Ataxin-3
Q5ZJQ6	112	K	2.72639	Up	0.0294525	Aspartyl-tRNA synthetase
E1BWP4	199	K	2.72565	Up	2.82e-05	FIP1L1
Q5ZKA0	354	K	2.72447	Up	0.00144997	RRN3 homolog, RNA polymerase I transcription factor
E1BQU4	529	K	2.72443	Up	0.00186776	NSF
Q5ZKK5	287	K	2.72438	Up	0.00962493	Outer dense fiber protein 2
F1P2S9	619	K	2.72366	Up	0.0161193	Gamma-tubulin complex component
E1BSI0	427	K	2.72358	Up	0.000160447	Poly [ADP-ribose] polymerase (PARP) (EC 2.4.2.30)
F1NCB0	847	K	2.72353	Up	0.00393722	DNA-directed RNA polymerase
F1NT80	274	K	2.71849	Up	0.000211944	ATPase family, AAA domain containing 1
E1C8W4	791	K	2.71526	Up	0.00614449	Ubiquitin carboxyl-terminal hydrolase
Q6DV79	708	K	2.70837	Up	0.00173999	Signal transducer and activator of transcription 3
Q5ZLE6	336	K	2.7067	Up	0.000800161	Eukaryotic translation initiation factor 3 subunit H
P02542	398	K	2.69719	Up	0.0141078	Desmin
F1P2Y8	376	K	2.68	Up	0.000588064	Ribosome biogenesis protein WDR12 (WD repeat-containing protein 12)
Q800L3	38	K	2.67745	Up	0.0392291	Mediator of RNA polymerase II transcription subunit 22
Q5ZJ54	4	K	2.67557	Up	0.0194984	T-complex protein 1 subunit zeta
Q5ZMC2	164	K	2.6752	Up	0.0166044	Unconventional myosin-Ig
E1BZ62	168	K	2.67249	Up	0.0201034	Leucine rich repeats and WD repeat domain containing 1
Q75R65	854	K	2.66842	Up	0.00222997	Tyrosine-protein kinase JAK2
Q5ZM60	212	K	2.66842	Up	0.0116035	Cell cycle progression protein 1
R9PXQ6	19	K	2.66616	Up	0.00392514	Serine/threonine-protein phosphatase 4 regulatory subunit 2
Q5ZML3	138	K	2.66084	Up	0.000892879	Serine/arginine-rich splicing factor 1
Q5ZIL9	476	K	2.66055	Up	0.015634	KIF1-binding protein homolog
Q90835	146	K	2.65806	Up	0.00576518	Elongation factor 1-alpha 1
Q5ZJ02	390	K	2.6577	Up	0.00474072	DBIRD complex subunit ZNF326
E1C4E1	800	K	2.65443	Up	0.00437323	M-phase phosphoprotein 9
E1BYJ2	1273	K	2.65046	Up	0.0444117	DNA mismatch repair protein Msh6
Q9DEA3	164	K	2.65008	Up	0.000354582	Proliferating cell nuclear antigen
Q9DEA3	80	K	2.64847	Up	2.39e-05	Proliferating cell nuclear antigen
E1C0Q6	1563	K	2.6413	Up	0.000757448	ATM serine/threonine kinase
F1NV33	419	K	2.641	Up	0.000882834	DNA mismatch repair protein
F1NG10	173	K	2.63232	Up	0.0209244	ACTR10
Q5ZJX6	210	K	2.63033	Up	0.00183251	ATP binding cassette subfamily E member 1
E1BQU4	225	K	2.63005	Up	0.00518682	NSF
F1NU79	176	K	2.62229	Up	7.46e-08	Proteasome 26S subunit, ATPase 5
E1C2F9	988	K	2.62094	Up	1.51e-06	IQ motif containing GTPase activating protein 2
Q805F9	723	K	2.61684	Up	0.00524071	DNA damage-binding protein 1
E1C2I2	407	K	2.61603	Up	0.00157812	Serine/threonine-protein kinase greatwall
R9PXQ6	84	K	2.61575	Up	0.000142125	Serine/threonine-protein phosphatase 4 regulatory subunit 2
F1NU79	94	K	2.61331	Up	6.73e-05	Proteasome 26S subunit, ATPase 5
E1BYM1	287	K	2.60665	Up	7.92e-05	mRNA cap guanine-N7 methyltransferase
F1NPG2	384	K	2.60344	Up	0.0201738	Isocitrate dehydrogenase [NADP] (EC 1.1.1.42)
F1NPI6	513	K	2.60326	Up	0.0171151	Ubiquitin like modifier activating enzyme 6
F1NBL6	57	K	2.60244	Up	0.0187264	Exportin 5
E1C8G8	275	K	2.60011	Up	0.0369394	pre-mRNA-processing factor 39 isoform
Q5ZK19	124	K	2.59732	Up	0.0205411	Dynactin subunit 3
Q90705	648	K	2.59731	Up	0.0025023	Elongation factor 2
Q9I9E0	149	K	2.59709	Up	0.0153103	Serine/threonine-protein kinase TAO3
P40618	112	K	2.59234	Up	0.0274661	High mobility group protein B3
F1NJL0	236	K	2.59195	Up	0.0131116	Ataxin 2
P09244	350	K	2.59143	Up	0.0123459	Tubulin beta-7 chain
E1BTC3	651	K	2.58777	Up	0.00782801	Protein tyrosine kinase 2 beta
Q5ZI19	122	K	2.58743	Up	0.000604776	RCJMB04_31f19
E1BQU4	566	K	2.58728	Up	0.000464322	NSF
Q8UWC5	145	K	2.58624	Up	7.6e-06	Nuclear protein matrin 3
E1BTX8	449	K	2.58485	Up	4.84e-06	Caldesmon
F1NAG0	327	K	2.58091	Up	0.0027529	DNA helicase
Q5ZJX6	419	K	2.58084	Up	0.0317442	ATP binding cassette subfamily E member 1
E1BUS2	153	K	2.57567	Up	0.0493425	NOP58 ribonucleoprotein
F1NFZ8	429	K	2.57123	Up	0.0372363	Gem nuclear organelle associated protein 4
Q5F4B9	262	K	2.56812	Up	0.00919883	ATP binding cassette subfamily D member 3
F1NPP8	130	K	2.56785	Up	0.00170064	Clathrin interactor 1
E1BUM0	45	K	2.56663	Up	5.66e-05	Peptidyl-prolyl cis-trans isomerase E
E1C7J9	453	K	2.56466	Up	7.3e-05	RNA cytidine acetyltransferase (EC 2.3.1.-) (18S rRNA cytosine acetyltransferase)
E1BQ54	257	K	2.56463	Up	0.00711376	SprT-like N-terminal domain
E1C350	22	K	2.56455	Up	0.00793107	Nicotinamide riboside kinase 1
P00548	474	K	2.56454	Up	0.0134114	Pyruvate kinase PKM
F1NI39	501	K	2.56383	Up	0.00677221	Transmembrane protein 87A
E1BX69	916	K	2.56144	Up	0.00507086	Eukaryotic translation initiation factor 2 alpha kinase 3
H9KZN4	749	K	2.56127	Up	0.0041978	Hexokinase
E1C485	602	K	2.56008	Up	0.0272298	Membrane associated ring-CH-type finger 7
Q5ZK88	142	K	2.54984	Up	2.1e-05	Paraspeckle component 1
P09644	96	K	2.5424	Up	0.0111207	Tubulin alpha-5 chain
Q5ZMU9	18	K	2.54211	Up	2.83e-05	Valosin containing protein
H9L366	112	K	2.53939	Up	0.0026347	Isocitrate dehydrogenase [NADP]
E1C485	231	K	2.53574	Up	0.0186583	Membrane associated ring-CH-type finger 7
H9KZ66	113	K	2.53098	Up	0.00149472	G protein subunit alpha 11
F1NC02	54	K	2.52725	Up	0.00392356	Proteasome subunit alpha type
Q06A37	1437	K	2.52645	Up	0.000600477	Chromodomain-helicase-DNA-binding protein 7
E1BUS2	324	K	2.51973	Up	0.000511153	NOP58 ribonucleoprotein
P53488	219	K	2.51765	Up	6.86e-05	Actin-related protein 2
R4GJ54	309	K	2.51581	Up	0.0434519	docking protein 2
Q5ZK01	276	K	2.51458	Up	0.000424231	Protein pelota homolog
Q5ZMU9	529	K	2.51383	Up	0.009372	Valosin containing protein
F1P3D5	337	K	2.50949	Up	0.00537214	PPHLN1 RCJMB04_10a13
F1NWE5	164	K	2.50948	Up	0.0025547	UDP-galactose-4-epimerase
Q6DV79	685	K	2.50918	Up	0.0133295	Signal transducer and activator of transcription 3
P11501	184	K	2.50391	Up	1.92e-05	Heat shock protein HSP 90-alpha
F1NC47	113	K	2.50048	Up	0.00484808	BCL2 interacting protein 1
R4GFT6	110	K	2.4972	Up	0.0215923	Sad1 and UNC84 domain containing 2
F1NZA1	284	K	2.49605	Up	0.00352584	Tubulin tyrosine ligase like 12
F1NC26	351	K	2.49507	Up	0.0142516	Heat shock protein family A (Hsp70) member 4 like
Q5ZKI7	603	K	2.49132	Up	0.000897847	WD repeat and coiled-coil-containing protein C2orf44 homolog
F1NC26	134	K	2.49072	Up	0.00216108	Heat shock protein family A (Hsp70) member 4 like
F1NXN9	159	K	2.48508	Up	5.69e-05	Histocompatibility minor 13
Q5ZKF5	142	K	2.4849	Up	0.00874769	S-phase kinase-associated protein 1
Q5ZMC2	597	K	2.48274	Up	0.0386192	Unconventional myosin-Ig
F1NPG2	227	K	2.48183	Up	0.00278034	Isocitrate dehydrogenase [NADP] (EC 1.1.1.42)
E1BZ62	51	K	2.48103	Up	0.0483191	Leucine rich repeats and WD repeat domain containing 1
F1P0Z1	795	K	2.48029	Up	0.0476185	RNA exonuclease 1 homolog
F1NRR5	174	K	2.47662	Up	8.93e-06	Golgi associated, gamma adaptin ear containing, ARF binding protein 3
Q5ZHZ0	53	K	2.47315	Up	0.00121737	Spliceosome RNA helicase DDX39B
Q5ZLX2	190	K	2.46873	Up	0.0395304	Eukaryotic translation initiation factor 2 subunit 1
R4GKR8	69	K	2.46727	Up	0.000717724	Biorientation of chromosomes in cell division 1 like 1
F1NF28	920	K	2.46624	Up	0.000929809	WAPL cohesin release factor
Q5ZLN5	84	K	2.46478	Up	0.000316345	TAR DNA-binding protein 43
F1NFV8	1346	K	2.46465	Up	0.0222194	bromodomain adjacent to zinc finger domain protein 1A
Q9PTG6	177	K	2.46372	Up	0.00256695	Dynactin subunit 2
E1BYZ5	283	K	2.46084	Up	0.00703928	Leucine rich repeat containing 8 family member D
F1P4I3	93	K	2.45903	Up	0.0213039	Vesicle associated membrane protein 3
Q7T048	207	K	2.45879	Up	0.000286712	Aryl-hydrocarbon receptor-interacting protein
Q91048	833	K	2.45788	Up	0.00876564	Inactive tyrosine-protein kinase 7
F1NLV9	864	K	2.45767	Up	0.0417773	DNA-directed RNA polymerase
Q04619	69	K	2.44887	Up	0.0126219	Heat shock cognate protein HSP 90-beta
F1NWE5	324	K	2.44883	Up	0.0269399	UDP-galactose-4-epimerase
F1P521	625	K	2.44735	Up	9.25e-06	Protein tyrosine phosphatase, receptor type E
Q90835	219	K	2.44163	Up	0.00382658	Elongation factor 1-alpha 1
P56517	74	K	2.44113	Up	9.87e-05	Histone deacetylase 1
P50594	114	K	2.43689	Up	7.75e-06	Protein mago nashi homolog
Q90679	145	K	2.43644	Up	2.05e-05	Thymocyte nuclear protein 1
P23913	174	K	2.43269	Up	0.0229558	Lamin-B receptor
Q5ZLP8	235	K	2.42439	Up	0.00708445	Insulin-like growth factor 2 mRNA-binding protein 3
F1NDN4	178	K	2.42347	Up	0.000250479	Structural maintenance of chromosomes protein
E1C1H6	101	K	2.42285	Up	0.0132775	Protein YIPF (Fragment)
F1NUU7	323	K	2.41941	Up	0.024703	Zyg-11 family member B, cell cycle regulator
P09654	7	K	2.41698	Up	0.000122703	Vimentin
R9PXQ6	120	K	2.41436	Up	0.0115828	Serine/threonine-protein phosphatase 4 regulatory subunit 2
Q5ZLL8	84	K	2.41058	Up	0.0225127	Glycerol-3-phosphate acyltransferase 3
E1BUS2	49	K	2.40475	Up	0.0368304	NOP58 ribonucleoprotein
F1NQ19	141	K	2.39993	Up	0.0132076	T cell receptor beta
Q805F9	897	K	2.39887	Up	0.000958302	DNA damage-binding protein 1
E1C4C7	91	K	2.39723	Up	3.06e-05	Replication protein A3
Q08200	140	K	2.39199	Up	7.36e-05	60S ribosomal protein L10 (Fragment)
E1C8W4	466	K	2.39149	Up	3.56e-05	Ubiquitin carboxyl-terminal hydrolase
F1NIX2	448	K	2.38892	Up	0.00208054	DDX3X
Q5ZMC2	679	K	2.38704	Up	0.00627714	Unconventional myosin-Ig
E1C4M6	27	K	2.37626	Up	0.0349573	Ubiquitin carboxyl-terminal hydrolase (Fragment)
Q98SE2	13	K	2.37426	Up	0.000311353	U2snRNP auxiliary factor small subunit
F1NIX2	487	K	2.37056	Up	0.000511471	DDX3X
Q5ZJX6	250	K	2.36672	Up	9.75e-05	ATP binding cassette subfamily E member 1
Q5ZJZ6	585	K	2.36522	Up	0.00639652	Nuclear cap-binding protein subunit 1
Q5ZIT7	259	K	2.36315	Up	0.0033912	Proteasome 26S subunit, ATPase 3
R4GK17	211	K	2.36218	Up	0.0194855	Fatty acid amide hydrolase 2
P00548	321	K	2.36131	Up	0.0164326	Pyruvate kinase PKM
F1NCB0	421	K	2.36066	Up	0.0327346	DNA-directed RNA polymerase
F1NC02	210	K	2.36	Up	9.4e-05	Proteasome subunit alpha type
E1C3Q0	970	K	2.35877	Up	0.0257616	Zinc finger CCCH-type containing 7A
F1P2L9	35	K	2.35874	Up	0.00021821	Golgi reassembly stacking protein 2
Q7SZI5	58	K	2.35361	Up	0.0213779	Raftlin
F1NS91	121	K	2.35337	Up	0.00211412	Ribosomal protein L9
F1P0T0	765	K	2.35103	Up	0.00486269	Tetratricopeptide repeat domain 3
Q5ZKI1	191	K	2.34887	Up	0.0150407	Chloride intracellular channel protein
Q90835	408	K	2.34814	Up	4.78e-06	Elongation factor 1-alpha 1
F1NB02	139	K	2.34814	Up	0.0174356	40S ribosomal protein S8
F1NCB0	756	K	2.34588	Up	7.4e-06	DNA-directed RNA polymerase
E1C1R4	1081	K	2.34126	Up	0.0472612	Ubiquitin carboxyl-terminal hydrolase 47
E1BX22	892	K	2.33923	Up	0.015854	Hermansky-Pudlak syndrome 5 protein(XP_421011.5)
F1NK47	802	K	2.33807	Up	0.00216753	Phosphatidylinositol-3,4,5-trisphosphate dependent Rac exchange factor 1
E1BQP3	734	K	2.33687	Up	9.99e-05	General transcription factor IIi
Q5ZMK2	9	K	2.33414	Up	0.00306645	ATP binding cassette subfamily C member 4
E1C8H5	2327	K	2.33372	Up	0.0337217	ATRX, chromatin remodeler
F1NR71	282	K	2.32989	Up	0.000679055	Proteasome 26S subunit, non-ATPase 7
A5HUJ4	431	K	2.32521	Up	0.0117594	Tripartite motif protein 7
E1C8F6	213	K	2.3217	Up	0.00372569	Adenylate cyclase 7
Q5ZL57	335	K	2.32054	Up	0.00414406	Coatomer subunit delta
Q5ZL98	1013	K	2.3199	Up	0.000726182	DNA-directed RNA polymerase III subunit RPC1
Q09121	67	K	2.3181	Up	0.0129622	Eukaryotic translation initiation factor 5A-1
F1NBL6	713	K	2.31764	Up	0.0162342	Exportin 5
P09244	154	K	2.31657	Up	0.00169312	Tubulin beta-7 chain
Q5ZML3	30	K	2.30898	Up	0.00128627	Serine/arginine-rich splicing factor 1
Q5ZKX2	298	K	2.30218	Up	0.00549667	Proteasome 26S subunit, ATPase 6
P09244	336	K	2.30091	Up	0.00115162	Tubulin beta-7 chain
Q5ZL80	248	K	2.29744	Up	1.8e-07	RCJMB04_7e17
F1NBL6	810	K	2.29695	Up	0.0236348	Exportin 5
F1P5I1	780	K	2.29535	Up	0.0134756	Ubiquitin protein ligase E3 component n-recognin 1
F1P5I1	324	K	2.29439	Up	5.29e-08	Ubiquitin protein ligase E3 component n-recognin 1
F1P4W4	464	K	2.28823	Up	0.00518766	Vezatin, adherens junctions transmembrane protein
F1NN26	252	K	2.28532	Up	0.0108876	EARP complex and GARP complex interacting protein 1
P47826	26	K	2.28234	Up	6.8e-06	60S acidic ribosomal protein P0
E1BZ62	129	K	2.28209	Up	4.47e-05	Leucine rich repeats and WD repeat domain containing 1
Q58NQ4	519	K	2.28162	Up	0.0106983	Forkhead box protein P1
P15771	968	K	2.28158	Up	4.03e-05	Nucleolin
E1BYV2	81	K	2.28061	Up	0.000185236	Chromosome 17 open reading frame 62
Q5ZM62	618	K	2.27978	Up	0.000234885	ATP binding cassette subfamily F member 2
F1ND53	91	K	2.27969	Up	0.00195575	TNFAIP3 interacting protein 2
E1C3M4	207	K	2.27406	Up	0.000790449	Adenylyltransferase and sulfurtransferase MOCS3
F1NC26	61	K	2.26858	Up	0.0120139	Heat shock protein family A (Hsp70) member 4 like
E1BTX8	598	K	2.2629	Up	8.29e-06	Caldesmon
E1C5R5	1135	K	2.25944	Up	0.0288831	Leucine rich repeat kinase 2
Q5ZIR9	107	K	2.25763	Up	0.00490959	E3 ubiquitin-protein ligase RNF185
F1NMC3	150	K	2.25532	Up	0.00141545	Methylenetetrahydrofolate dehydrogenase, cyclohydrolase and formyltetrahydrofolate synthetase 1
Q5ZMG9	513	K	2.251	Up	0.0432413	T-complex 1
F1NME3	462	K	2.24834	Up	5.56e-05	Lysophosphatidylcholine acyltransferase 1
E1C8Z7	214	K	2.24744	Up	0.0294105	Serine/threonine kinase 38
Q5ZJA5	214	K	2.24706	Up	0.0363109	SRP receptor beta subunit
Q5ZJX6	121	K	2.24484	Up	0.00111184	ATP binding cassette subfamily E member 1
Q5ZLL6	282	K	2.2412	Up	0.000454952	Methylsterol monooxygenase 1
Q5ZJK4	150	K	2.23991	Up	0.00103416	Serine/threonine-protein kinase 4
Q5ZMU9	658	K	2.2391	Up	0.000317706	Valosin containing protein
E1C0J4	779	K	2.23484	Up	0.0023231	UPF1, RNA helicase and ATPase
F1NGS7	88	K	2.23326	Up	0.00538066	ADP-ribosylation factor 5
F1P257	208	K	2.23227	Up	0.0127374	Tripeptidyl peptidase 2
Q5F364	495	K	2.23122	Up	0.000110465	Multidrug resistance-associated protein 1
E1C0P2	99	K	2.23016	Up	1.43e-05	rab5 GDP/GTP exchange factor
Q5F4A3	113	K	2.22858	Up	3.18e-05	Acidic leucine-rich nuclear phosphoprotein 32 family member E
E1BUS2	277	K	2.22774	Up	6.13e-05	NOP58 ribonucleoprotein
F1NUY5	16	K	2.22635	Up	1.81e-06	Fas associated factor family member 2
Q5ZJJ2	455	K	2.22511	Up	0.0128809	Replication protein A 70 kDa DNA-binding subunit
E1BTJ9	230	K	2.22508	Up	0.00176489	serine/threonine-protein phosphatase 4 regulatory subunit 1
Q7SZI5	169	K	2.22492	Up	0.0472527	Raftlin
Q5ZHZ0	241	K	2.22428	Up	0.00214049	Spliceosome RNA helicase DDX39B
Q5ZIF0	64	K	2.2241	Up	0.00834035	Mitogen-activated protein kinase kinase 1
F1NCX7	64	K	2.22347	Up	0.00176621	Serine/threonine-protein kinase PLK (EC 2.7.11.21) (Polo-like kinase)
P84169	321	K	2.22333	Up	0.0356635	26S proteasome non-ATPase regulatory subunit 13
E1C3Q0	472	K	2.22217	Up	9.16e-05	Zinc finger CCCH-type containing 7A
E1BX57	44	K	2.22182	Up	0.000557774	Ubiquitin like 7
Q5ZK01	283	K	2.2209	Up	7.89e-05	Protein pelota homolog
E1C279	105	K	2.21761	Up	0.0223641	NAD(P) dependent steroid dehydrogenase-like
Q5ZLI2	230	K	2.21416	Up	6.66e-06	Proteasome subunit alpha type
R4GGT7	463	K	2.21212	Up	0.00338718	dual specificity protein kinase CLK1
Q90835	273	K	2.21115	Up	0.00574652	Elongation factor 1-alpha 1
F1N8T3	340	K	2.2076	Up	0.00385111	GOPC
Q8QGH2	37	K	2.20348	Up	0.00612889	Small ubiquitin-related modifier 1
E1BQU4	401	K	2.19962	Up	3.86e-05	NSF
Q90679	160	K	2.19484	Up	0.00161859	Thymocyte nuclear protein 1
Q5ZJK8	47	K	2.19425	Up	0.0320285	T-complex protein 1 subunit eta
E1BYM1	175	K	2.1938	Up	0.00456927	mRNA cap guanine-N7 methyltransferase
F1P5A2	270	K	2.18921	Up	0.00219668	Transmembrane protein 192
F1P1N3	197	K	2.18751	Up	0.0234818	Werner helicase interacting protein 1
F1NPW9	625	K	2.18735	Up	0.0167607	Protein phosphatase 4 regulatory subunit 3A
E1BTX8	877	K	2.18732	Up	0.0235207	Caldesmon
Q5ZM16	76	K	2.18525	Up	6.04e-05	Pre-mRNA-splicing factor RBM22
P09645	201	K	2.18382	Up	2.27e-06	Tubulin alpha-8 chain (Fragment)
F1NYM7	101	K	2.18308	Up	0.0181563	Centrosomal protein 57
F1NEX8	459	K	2.18133	Up	0.0290963	RNA binding motif protein 45
F1NH67	654	K	2.18049	Up	0.00057498	CYLD lysine 63 deubiquitinase
F1NZS9	382	K	2.17722	Up	8.04e-05	TMPO
F1NWP6	300	K	2.17471	Up	0.011814	IL2RG
E1BUS2	207	K	2.17178	Up	0.0158012	NOP58 ribonucleoprotein
F1NPA9	108	K	2.16796	Up	0.0426247	Ribosomal protein S3
F1NU17	358	K	2.16725	Up	7.46e-05	Phosphoglycerate kinase
E1BYM1	146	K	2.16666	Up	0.0313637	mRNA cap guanine-N7 methyltransferase
Q9PTR5	76	K	2.16569	Up	0.00747771	Lissencephaly-1 homolog
Q5ZJK4	23	K	2.16302	Up	0.00286196	Serine/threonine-protein kinase 4
E1BYS6	746	K	2.16075	Up	0.000394268	Protein kinase N2
Q5ZK01	95	K	2.15924	Up	0.0269307	Protein pelota homolog
F1NSJ5	327	K	2.15879	Up	0.00756395	CD47 molecule
Q5ZIT7	36	K	2.15806	Up	0.00110497	Proteasome 26S subunit, ATPase 3
F1NXL3	135	K	2.15689	Up	0.00758389	GA binding protein transcription factor beta subunit 1
P42683	334	K	2.14881	Up	0.0185549	Proto-oncogene tyrosine-protein kinase LCK
F1NSJ5	317	K	2.14675	Up	0.00105355	CD47 molecule
Q5F3L5	99	K	2.14594	Up	7.02e-05	NIMA related kinase 6
E1BZ78	30	K	2.14544	Up	2.88e-05	SMG8
Q5F418	892	K	2.14535	Up	0.0498544	26S proteasome non-ATPase regulatory subunit 1
F1NBI4	282	K	2.14204	Up	0.010323	HECTD3
E1BSW0	200	K	2.1405	Up	0.0194928	AHSA2
Q5ZIG2	197	K	2.13426	Up	0.0496439	Pre-mRNA-splicing factor SLU7
E1BSC0	421	K	2.13129	Up	0.0153937	DEAD-box helicase 46
F1NAG9	303	K	2.12967	Up	0.00186347	NIMA related kinase 9
F1NI39	489	K	2.12903	Up	0.000369245	Transmembrane protein 87A
F1NPD3	14	K	2.12873	Up	0.00327049	60S ribosomal protein L18a
Q5F3T7	59	K	2.1278	Up	0.0383401	CUGBP Elav-like family member 1
P50890	57	K	2.1278	Up	0.0142375	40S ribosomal protein SA
E1C8F6	6	K	2.12504	Up	0.00406789	Adenylate cyclase 7
F1NU56	66	K	2.11799	Up	0.000512467	Ribosomal protein S25
Q5XKY5	157	K	2.11623	Up	0.00162966	Aminoimidazole-4-carboxamide ribonucleotidetransformylase/IMP cyclohydrolase
Q5ZL57	362	K	2.10607	Up	0.0305453	Coatomer subunit delta
E1BQW1	153	K	2.10463	Up	0.032586	NSF attachment protein beta
Q5F452	325	K	2.10227	Up	0.000514004	Myotubularin-related protein 8
F1NF28	767	K	2.10146	Up	0.0157699	WAPL cohesin release factor
Q5ZLE6	255	K	2.09779	Up	0.008616	Eukaryotic translation initiation factor 3 subunit H
R4GJ16	551	K	2.09256	Up	0.0281724	Tyrosine-protein kinase
F1N9S2	200	K	2.09049	Up	3.47e-06	GSTZ1
E1BTX8	696	K	2.08914	Up	3.15e-06	Caldesmon
H9KZT7	186	K	2.08444	Up	0.00954959	Interleukin enhancer binding factor 2
F1P1A5	277	K	2.0841	Up	0.000329938	Transketolase
Q5ZMK5	154	K	2.08002	Up	0.0239766	Bifunctional arginine demethylase and lysyl-hydroxylase JMJD6
Q90ZK6	467	K	2.07814	Up	0.000160154	Activin receptor type-1
Q08200	73	K	2.07705	Up	0.0021065	60S ribosomal protein L10 (Fragment)
E1BUM0	108	K	2.0767	Up	0.000208518	Peptidyl-prolyl cis-trans isomerase E
F1NC26	272	K	2.07413	Up	0.0180774	Heat shock protein family A (Hsp70) member 4 like
Q5F3T7	439	K	2.07151	Up	0.000583945	CUGBP Elav-like family member 1
F1NM08	458	K	2.06686	Up	0.00263458	DEAD-box RNA helicase 5
P09645	211	K	2.0617	Up	1.89e-07	Tubulin alpha-8 chain (Fragment)
Q5ZKI1	186	K	2.06165	Up	0.0169286	Chloride intracellular channel protein
F1N8Z4	441	K	2.06124	Up	0.0138539	RuvB-like helicase (EC 3.6.4.12)
Q5ZLJ8	289	K	2.05889	Up	0.0293607	Transmembrane protein 59
E1C458	518	K	2.05722	Up	0.0264972	CTP synthase
F1P371	140	K	2.05708	Up	0.000882879	PITH domain containing 1
Q5ZMU9	8	K	2.05333	Up	8e-05	Valosin containing protein
E1BQ54	467	K	2.04534	Up	0.0195615	SprT-like N-terminal domain
E1C8H5	2276	K	2.0438	Up	0.00698145	ATRX, chromatin remodeler
F1NUY5	400	K	2.03898	Up	0.00010176	Fas associated factor family member 2
Q90835	244	K	2.03877	Up	0.00563746	Elongation factor 1-alpha 1
H9L060	134	K	2.03786	Up	0.00156859	GSDMA
E1C4G6	500	K	2.0351	Up	0.000180762	CDKN2A interacting protein
P50594	41	K	2.03261	Up	0.0159896	Protein mago nashi homolog
Q5ZKW9	35	K	2.02912	Up	0.00112362	Muscleblind-like protein 1
F1N8Z4	400	K	2.02414	Up	0.000662264	RuvB-like helicase (EC 3.6.4.12)
F1NBI4	310	K	2.02307	Up	0.00113204	HECTD3
Q5ZMW4	304	K	2.02072	Up	5.14e-06	Osteopetrosis associated transmembrane protein 1
F1NEG1	6	K	2.02024	Up	0.00127323	RAD50
Q646T7	208	K	2.01794	Up	0.00019162	FK-506 binding protein 51
P00378	106	K	2.00942	Up	0.00422273	Dihydrofolate reductase
P11501	76	K	2.00778	Up	0.00144186	Heat shock protein HSP 90-alpha
Q5ZLT7	238	K	2.00756	Up	0.000519724	Basic leucine zipper and W2 domain-containing protein 1
F1NIW6	113	K	2.00485	Up	0.000551812	TraB domain containing
F1NSP8	230	K	2.00359	Up	0.00446403	Heterogeneous nuclear ribonucleoprotein U
Q9YH18	111	K	2.00305	Up	0.0294171	Protein quaking

## Sheet: CvsT_down-regulated_list
Table S1B. The list of peptides with significantly down-regulated ubiquitination
Protein accession	Position	Modified residue	C/T Ratio	Quanty Type	P value	Protein description
F1N9L1	367	K	374.85	Down	6.28e-09	Protein kinase C
E1BU42	489	K	374.85	Down	6.28e-09	Tyrosine-protein kinase
F1P010	107	K	352.513	Down	5.71e-09	Actin-related protein 2/3 complex subunit 4
E1BU42	450	K	266.666	Down	7.57e-07	Tyrosine-protein kinase
Q8JH64	404	K	265.585	Down	8.26e-07	Tyrosine-protein kinase BTK
E1BU42	220	K	265.453	Down	1.21e-12	Tyrosine-protein kinase
Q5F4C0	203	K	224.419	Down	8.58e-07	Voltage-gated hydrogen channel 1
P13474	58	K	197.741	Down	9.15e-15	Transforming protein p54/c-ets-1
P84229	123	K	195.15	Down	9.32e-15	Histone H3.2
Q8JH64	415	K	189.537	Down	2.2e-06	Tyrosine-protein kinase BTK
E1BU42	495	K	188.457	Down	6.96e-06	Tyrosine-protein kinase
F1N9L1	444	K	176.257	Down	2.3e-08	Protein kinase C
R4GH86	150	K	156.043	Down	1.09e-15	Glutathione peroxidase (Fragment)
E1BXC2	64	K	144.206	Down	2.06e-13	S-formylglutathione hydrolase (EC 3.1.2.12)
F1NLT2	149	K	141.558	Down	5.25e-07	Torsin family 4 member A
E1C4M0	96	K	140.377	Down	9.2e-07	Ribosomal protein S2
Q5F4C0	192	K	124.934	Down	1.64e-05	Voltage-gated hydrogen channel 1
F1P4A4	310	K	111.83	Down	1.38e-06	RAS p21 protein activator 3
R4GH86	147	K	108.358	Down	1.12e-22	Glutathione peroxidase (Fragment)
P13474	8	K	103.075	Down	2.38e-06	Transforming protein p54/c-ets-1
P01994	62	K	102.754	Down	4.3e-07	Hemoglobin subunit alpha-A
F1NLT2	78	K	100.043	Down	5.27e-06	Torsin family 4 member A
E1C600	119	K	99.5681	Down	2.96e-06	CD247 molecule
E1BU42	321	K	96.5991	Down	5.01e-07	Tyrosine-protein kinase
F1NCI0	927	K	95.8419	Down	1.31e-06	WDFY4
F6RX73	177	K	88.7706	Down	2.31e-20	Proteasome subunit beta type (Fragment)
Q5ZJG3	115	K	84.6604	Down	9.66e-20	Transcription factor BTF3 homolog 4
E1BQZ4	458	K	84.572	Down	4.04e-05	Erythrocyte membrane protein band 4.2
Q5ZLQ6	193	K	83.6121	Down	3.93e-06	14-3-3 protein beta/alpha
E1C600	74	K	73.7543	Down	3.63e-13	CD247 molecule
F1NVB1	1177	K	73.4258	Down	3.95e-18	Protein-tyrosine-phosphatase
Q5F3L1	190	K	68.1459	Down	7.21e-22	Ribosomal protein S6 kinase alpha-5
Q5ZM33	176	K	67.979	Down	4.1e-06	Heterochromatin protein 1-binding protein 3
F1NG02	7061	K	64.1886	Down	1.14e-19	Nesprin-1
H9L1C2	130	K	64.076	Down	1.27e-06	Transaldolase
F1N9L1	571	K	62.3234	Down	3.51e-11	Protein kinase C
P01994	12	K	61.449	Down	7.17e-22	Hemoglobin subunit alpha-A
Q8JHX2	301	K	61.4105	Down	3.8e-11	HMG-box transcription factor Tcf-1
E1BU42	348	K	59.6447	Down	3.64e-06	Tyrosine-protein kinase
F1N843	264	K	59.4303	Down	4.87e-06	Tyrosine-protein phosphatase non-receptor type
E1C059	100	K	59.221	Down	8.74e-07	LIM domain containing 2
F1P555	278	K	57.5	Down	5.48e-06	Splicing factor proline and glutamine rich
R4GGF3	53	K	54.6608	Down	2.74e-06	GLI pathogenesis related 2
P07660	655	K	51.3001	Down	4.38e-06	Calcitonin
F1P3U1	421	K	47.9764	Down	5.79e-11	MICOS complex subunit MIC60 (Mitofilin)
Q5F3Z5	34	K	46.6668	Down	5.93e-17	DnaJ homolog subfamily B member 6
P23913	5	K	46.6218	Down	2.57e-21	Lamin-B receptor
Q5F356	90	K	46.1939	Down	1.02e-05	Phosphatidylinositol 5-phosphate 4-kinase type-2 alpha
Q5F4C0	214	K	45.8796	Down	7.62e-06	Voltage-gated hydrogen channel 1
Q5F3L1	33	K	45.7298	Down	3.48e-12	Ribosomal protein S6 kinase alpha-5
F6SG96	387	K	44.6964	Down	6.24e-20	Heterogeneous nuclear ribonucleoprotein R
Q5ZM33	205	K	44.4943	Down	7.85e-19	Heterochromatin protein 1-binding protein 3
F1P4A4	378	K	44.0644	Down	3.19e-19	RAS p21 protein activator 3
E1C1F8	198	K	43.6603	Down	0.00609432	MutS homolog 3
F1NDY2	372	K	43.074	Down	1.04e-09	SH3 domain binding protein 1
F1NB67	35	K	41.8408	Down	1.14e-12	PLEKHO2
R4GF71	26	K	41.2669	Down	1.97e-15	Thymosin beta 4, X-linked
E3VW39	338	K	40.8966	Down	6.64e-18	C-C chemokine receptor 7
F1P4A4	641	K	40.8674	Down	4.25e-06	RAS p21 protein activator 3
F1P243	1390	K	40.6674	Down	2.32e-05	Pro-interleukin-16
Q90WD0	191	K	40.4785	Down	3.94e-23	Actin-related protein 3
Q8JH64	380	K	40.231	Down	1.12e-05	Tyrosine-protein kinase BTK
Q5F3Z5	285	K	39.5496	Down	1.4e-11	DnaJ homolog subfamily B member 6
A5HUM0	188	K	39.4257	Down	4.73e-18	Transporter associated with antigen processing 1
P51901	111	K	39.2403	Down	4.82e-09	Annexin A6
F1N9L1	146	K	39.1781	Down	1.09e-11	Protein kinase C
H9L1C2	258	K	39.0017	Down	8.55e-15	Transaldolase
F1N9L1	542	K	38.4676	Down	9.01e-11	Protein kinase C
P14105	102	K	38.2023	Down	4.68e-17	Myosin-9
F1NYM4	115	K	37.9328	Down	3.88e-06	Tetratricopeptide repeat domain 38
P08267	162	K	36.648	Down	3.17e-05	Ferritin heavy chain
F1NDY2	280	K	35.9485	Down	7.61e-05	SH3 domain binding protein 1
F1NYH8	401	K	34.4007	Down	7.8e-05	Enah/Vasp-like
F1N843	206	K	34.2172	Down	4.31e-06	Tyrosine-protein phosphatase non-receptor type
F1NN68	953	K	34.041	Down	3.3e-05	Phosphoinositide phospholipase C
P70081	80	K	33.9979	Down	8.96e-06	Histone H4 type VIII
P00356	84	K	33.6674	Down	1e-11	Glyceraldehyde-3-phosphate dehydrogenase
Q5ZM33	161	K	33.4873	Down	9.08e-10	Heterochromatin protein 1-binding protein 3
F1N9L1	465	K	33.0087	Down	9.62e-06	Protein kinase C
P63247	456	K	32.9582	Down	2.62e-15	Guanine nucleotide-binding protein subunit beta-2-like 1
E1BU42	471	K	31.4007	Down	2.61e-10	Tyrosine-protein kinase
F1P4M9	422	K	31.1852	Down	4.59e-06	Spartin
F1NVB1	570	K	31.1414	Down	1.7e-17	Protein-tyrosine-phosphatase
R4GF71	12	K	31.0053	Down	2.13e-09	Thymosin beta 4, X-linked
F1NPS0	767	K	30.0367	Down	5.02e-10	Nucleoporin 155
Q9YGL9	712	K	29.0017	Down	4e-11	Sarcoplasmic/endoplasmic reticulum calcium ATPase 3
Q5ZIX3	28	K	28.7954	Down	1.21e-09	Chromatin modification-related protein MEAF6
F1NYM4	92	K	28.757	Down	1.52e-16	Tetratricopeptide repeat domain 38
C7G537	118	K	28.3948	Down	1.86e-18	ADF actin binding protein
Q9W6F3	66	K	28.2583	Down	5.03e-11	Ubiquitin-conjugating enzyme
F1P1K3	260	K	28.2392	Down	7.4e-16	Arp2/3 complex 34 kDa subunit
F1NLJ3	188	K	27.4185	Down	1.48e-13	Ribosomal protein S6 kinase A3
R4GJX0	108	K	27.1228	Down	2.71e-15	Nudix hydrolase 2
E1BR42	1281	K	27.1083	Down	1.16e-11	Dedicator of cytokinesis 2
P18652	228	K	27.0848	Down	8.13e-11	Ribosomal protein S6 kinase 2 alpha
P23913	50	K	26.796	Down	7.57e-06	Lamin-B receptor
Q5ZM45	695	K	26.5438	Down	1.33e-12	Ubiquitin carboxyl-terminal hydrolase 48
Q9YH14	59	K	26.4616	Down	1.18e-10	Progesterone receptor binding protein
E1C470	101	K	26.4116	Down	9.91e-09	MYO9B
E1BU42	217	K	26.4061	Down	7.49e-05	Tyrosine-protein kinase
E1C4M9	261	K	26.2496	Down	8.25e-10	large neutral amino acids transporter small subunit 4(XP_015151520.1)
Q5F486	80	K	26.2492	Down	1.23e-14	BAG family molecular chaperone regulator 5
Q5F3Y0	319	K	26.1757	Down	4e-13	Lymphocyte-specific protein 1
P0CB50	197	K	25.7555	Down	0.000404045	Peroxiredoxin-1
Q4W5Z4	686	K	25.4363	Down	5.78e-09	DNA (cytosine-5)-methyltransferase 3A
F1NM67	749	K	25.3936	Down	1.04e-13	Integrin beta
F1NRK3	128	K	25.3054	Down	1.46e-10	Ribonuclease P/MRP subunit p38
Q5ZM33	312	K	25.1204	Down	1.27e-09	Heterochromatin protein 1-binding protein 3
E1C470	4	K	25.0201	Down	0.00380036	MYO9B
E1BZ63	62	K	24.8242	Down	5.74e-11	MICOS complex subunit
F1NWU6	498	K	24.4744	Down	3.43e-18	Protein tweety homolog
F6UK83	169	K	24.1696	Down	0.00128685	PELI1
E1C470	454	K	23.9903	Down	4.05e-10	MYO9B
F1NZU2	242	K	23.8489	Down	9.89e-17	Synaptotagmin binding cytoplasmic RNA interacting protein
P0CB50	10	K	23.5768	Down	6.69e-09	Peroxiredoxin-1
P02112	77	K	23.3991	Down	3.31e-05	Hemoglobin subunit beta
E1C455	200	K	23.2218	Down	0.000139973	Chromosome 9 open reading frame 64
E1BR42	11	K	23.2136	Down	0.000140319	Dedicator of cytokinesis 2
F1P4A4	104	K	23.0552	Down	4.35e-16	RAS p21 protein activator 3
F1NSA0	177	K	22.8245	Down	1.06e-14	Pleckstrin
F1NG02	7595	K	22.7907	Down	0.000296788	Nesprin-1
Q5ZLS3	362	K	22.7231	Down	2.75e-09	E3 ubiquitin-protein ligase BRE1A
R4GJX0	138	K	22.719	Down	5.28e-10	Nudix hydrolase 2
Q5F356	377	K	22.4866	Down	2.81e-12	Phosphatidylinositol 5-phosphate 4-kinase type-2 alpha
F1P3I1	257	K	22.465	Down	1.19e-10	Slingshot protein phosphatase 2
Q5ZJF4	112	K	22.455	Down	4.54e-05	Peroxiredoxin-6
Q90Z16	427	K	22.0223	Down	4.51e-16	Optineurin
E1BQC5	1528	K	21.9789	Down	7.9e-05	Poly [ADP-ribose] polymerase (PARP) (EC 2.4.2.30)
Q5ZLA6	874	K	21.9127	Down	2.04e-11	Unconventional myosin-Ic
F1NDN4	1158	K	21.873	Down	1.49e-10	Structural maintenance of chromosomes protein
Q5F356	394	K	21.8103	Down	5.93e-14	Phosphatidylinositol 5-phosphate 4-kinase type-2 alpha
P13474	67	K	21.5053	Down	3.94e-05	Transforming protein p54/c-ets-1
F1N9L1	181	K	21.387	Down	1.29e-10	Protein kinase C
P43233	221	K	21.2627	Down	3.78e-10	Cathepsin B
P62149	14	K	21.015	Down	1.02e-10	Calmodulin
F1NIK8	315	K	20.8737	Down	5.61e-11	Stromal interaction molecule 2
Q5F3L1	43	K	20.8491	Down	5.08e-12	Ribosomal protein S6 kinase alpha-5
Q5F3L1	169	K	20.7453	Down	5.24e-11	Ribosomal protein S6 kinase alpha-5
E1BZJ3	428	K	20.4816	Down	1.2e-11	NPL4 homolog, ubiquitin recognition factor
Q90WD0	53	K	20.2319	Down	2.94e-05	Actin-related protein 3
F1P4A4	527	K	19.8736	Down	1.33e-08	RAS p21 protein activator 3
E1BU04	1335	K	19.7093	Down	0.000159392	Centriolin
F1NYM4	61	K	19.6257	Down	1.12e-13	Tetratricopeptide repeat domain 38
C7G537	98	K	19.5436	Down	4.6e-12	ADF actin binding protein
Q90679	240	K	19.4304	Down	3.37e-10	Thymocyte nuclear protein 1
F1NGM1	459	K	19.4179	Down	1.42e-15	Myotubularin related protein 1
Q5F3Z5	60	K	19.364	Down	1.14e-19	DnaJ homolog subfamily B member 6
F1NDY2	405	K	19.282	Down	1.33e-14	SH3 domain binding protein 1
F1P243	1439	K	19.1985	Down	1.9e-05	Pro-interleukin-16 [Cleaved into: Interleukin-16 (IL-16) (Lymphocyte chemoattractant factor) (LCF)]
F1NVB1	554	K	19.183	Down	4.64e-05	Protein-tyrosine-phosphatase
Q9I9D1	109	K	19.1486	Down	3.19e-15	Voltage dependent anion channel 2 (Voltage-dependent anion channel)
F1NPJ9	158	K	19.0656	Down	0.000110047	Transient receptor potential cation channel subfamily V member 2
F1NJI6	127	K	18.9907	Down	1.2e-13	FBXO6
F1N9J3	473	K	18.6414	Down	1.31e-13	LOC419563
Q5ZIZ6	35	K	18.6142	Down	1.3e-15	CTBP1 RCJMB04_22g9
F1P555	289	K	18.4681	Down	0.000179093	Splicing factor proline and glutamine rich
P14105	1413	K	18.1915	Down	1.42e-14	Myosin-9
P70081	78	K	18.1061	Down	3.54e-17	Histone H4 type VIII
F1NSA0	249	K	18.0128	Down	4.11e-14	Pleckstrin
A7E3K8	382	K	17.8967	Down	1.81e-12	Predicted NADPH oxidase-2
F1NLJ3	133	K	17.8871	Down	1.1e-11	Ribosomal protein S6 kinase A3
F1NVB1	1043	K	17.7774	Down	0.00122367	Protein-tyrosine-phosphatase
F1P3V4	381	K	17.686	Down	4.22e-05	leucine-rich repeat-containing protein 47
Q5ZM33	367	K	17.6022	Down	0.000158998	Heterochromatin protein 1-binding protein 3
F1NH72	444	K	17.4985	Down	5.26e-10	DEF6, guanine nucleotide exchange factor
F1P0D2	125	K	17.2413	Down	0.00055634	Glutamine synthetase (Fragment)
O13113	92	K	17.1628	Down	1.24e-08	Dolichyl-diphosphooligosaccharide--protein glycosyltransferase subunit DAD1
Q5F3L1	263	K	17.1052	Down	5.46e-12	Ribosomal protein S6 kinase alpha-5
F1NLJ3	476	K	17.0032	Down	7.19e-14	Ribosomal protein S6 kinase A3
E1C470	609	K	16.9444	Down	0.000145342	MYO9B
F1NDY2	346	K	16.766	Down	2.43e-10	SH3 domain binding protein 1
E1C4M9	265	K	16.4734	Down	0.000296343	large neutral amino acids transporter small subunit 4(XP_015151520.1)
Q9YGL9	246	K	16.4707	Down	7.98e-16	Sarcoplasmic/endoplasmic reticulum calcium ATPase 3
F1NYI3	190	K	16.3593	Down	0.000144504	tRNA-splicing ligase RtcB homolog
F1N9L1	457	K	16.3444	Down	7.14e-08	Protein kinase C
F1NZJ2	763	K	16.2851	Down	0.000368086	Hexokinase
C7G537	110	K	16.2719	Down	4.85e-16	ADF actin binding protein
P07630	169	K	16.2339	Down	9.82e-05	Carbonic anhydrase 2
Q5ZKP6	284	K	16.205	Down	0.000168632	Adenosine deaminase
F1P3F1	648	K	15.9259	Down	6.6e-12	Adenosylhomocysteinase
E1BR42	249	K	15.8755	Down	7.21e-11	Dedicator of cytokinesis 2
E1BVU8	94	K	15.839	Down	2.63e-05	LOC419333
F1NIB4	68	K	15.8212	Down	5.48e-09	Heterogeneous nuclear ribonucleoprotein A/B
Q90941	1570	K	15.8164	Down	2.71e-13	Protein polybromo-1
E1BW83	273	K	15.7934	Down	8.52e-08	Solute carrier family 25 member 24
F1NNT7	158	K	15.7326	Down	3.09e-08	Myosin IF
E1BQC5	1022	K	15.722	Down	9.93e-05	Poly [ADP-ribose] polymerase (PARP) (EC 2.4.2.30)
F1NIP5	221	K	15.6802	Down	9.96e-12	PRPS1
P00356	105	K	15.5998	Down	1.46e-12	Glyceraldehyde-3-phosphate dehydrogenase
E1BYL7	389	K	15.4294	Down	4.05e-10	Non-specific protein-tyrosine kinase
F1P4A4	579	K	15.2583	Down	8.99e-08	RAS p21 protein activator 3
F1NFJ5	600	K	15.1812	Down	0.000128894	Phosphodiesterase (EC 3.1.4.-)
F1NSA0	77	K	15.1653	Down	2.02e-12	Pleckstrin
F1NNA2	246	K	15.0896	Down	3.51e-10	FAM105A
P14105	682	K	15.0489	Down	7.67e-14	Myosin-9
F1NVB1	1186	K	15.0368	Down	2.37e-08	Protein-tyrosine-phosphatase
E1BZ63	70	K	15.0228	Down	3.28e-13	MICOS complex subunit
F1NSA0	136	K	14.9222	Down	1.88e-13	Pleckstrin
Q8JGM8	105	K	14.8244	Down	1.62e-11	BH3-interacting domain death agonist
Q789A6	689	K	14.7789	Down	8.54e-14	Nonmuscle myosin heavy chain
Q8UWC5	709	K	14.6792	Down	2.38e-05	Nuclear protein matrin 3
Q9YGL9	128	K	14.6109	Down	3.27e-15	Sarcoplasmic/endoplasmic reticulum calcium ATPase 3
F1NAF4	337	K	14.5522	Down	1.03e-14	C-X-C motif chemokine receptor 4
P14732	129	K	14.4662	Down	3.08e-13	Lamin-B2
F1NG51	210	K	14.4169	Down	3.36e-08	Vav guanine nucleotide exchange factor 2
Q5ZIR8	81	K	14.3961	Down	5.42e-13	Mitochondrial import inner membrane translocase subunit Tim9
F1N869	601	K	14.3858	Down	0.00149284	Receptor protein-tyrosine kinase
P14731	473	K	14.2762	Down	6.04e-17	Lamin-B1
E1BU42	551	K	14.1144	Down	1.51e-13	Tyrosine-protein kinase
E1BWQ3	245	K	14.0895	Down	2.18e-14	Vacuole membrane protein 1
Q5ZM33	292	K	14.0683	Down	1.15e-12	Heterochromatin protein 1-binding protein 3
E1BXY8	81	K	14.0471	Down	1.04e-14	Translocase of inner mitochondrial membrane 10
E1C6E6	2151	K	13.9527	Down	3e-05	LPS responsive beige-like anchor protein
F1N9Y5	123	K	13.933	Down	0.000651433	Tyrosine-protein kinase SYK
E1BU42	539	K	13.9051	Down	0.00144391	Tyrosine-protein kinase
Q9YGL9	252	K	13.8829	Down	7.92e-05	Sarcoplasmic/endoplasmic reticulum calcium ATPase 3
Q5ZIJ9	344	K	13.8799	Down	3.09e-11	E3 ubiquitin-protein ligase MIB2
P18652	84	K	13.8439	Down	1.71e-13	Ribosomal protein S6 kinase 2 alpha
F1NLJ3	44	K	13.8439	Down	1.71e-13	Ribosomal protein S6 kinase A3
P43233	238	K	13.8358	Down	1.36e-08	Cathepsin B
Q9DDT2	648	K	13.7766	Down	1.14e-08	Phosphoinositide 3-kinase adapter protein 1
F1NIB4	29	K	13.7519	Down	3.66e-14	Heterogeneous nuclear ribonucleoprotein A/B
E1C8A2	417	K	13.7173	Down	6.9e-08	SAMM50 sorting and assembly machinery component
Q5F3X8	729	K	13.699	Down	3.46e-17	Protein transport protein Sec31A
Q5ZLE9	86	K	13.6693	Down	0.000100274	NEDD4-binding protein 1
Q9DDT2	406	K	13.6266	Down	5.4e-08	Phosphoinositide 3-kinase adapter protein 1
P01875	266	K	13.5925	Down	1.23e-06	Ig mu chain C region
C7G537	72	K	13.5342	Down	5.57e-13	ADF actin binding protein
F1P5D8	725	K	13.5313	Down	8.59e-12	Unc-13 homolog D
E1C0E2	81	K	13.452	Down	0.00442803	DENN domain containing 2D
F1NLV4	280	K	13.3635	Down	4.47e-12	G protein subunit beta 1
Q5ZM45	256	K	13.2892	Down	4.73e-16	Ubiquitin carboxyl-terminal hydrolase 48
E1C7U8	316	K	13.244	Down	1.28e-07	Chromosome 3 open reading frame 38
Q5ZIV9	608	K	13.1615	Down	2.96e-07	Adseverin
F1NW50	393	K	13.1524	Down	5.1e-09	ATP6V1H
P00940	141	K	13.1366	Down	4.17e-13	Triosephosphate isomerase
F1NDM6	303	K	13.1014	Down	8.87e-13	Polycomb group ring finger 6
R4GFY3	392	K	13.0942	Down	0.000297381	WD repeat domain 81
Q5ZIV9	598	K	13.033	Down	3e-08	Adseverin
F1NH60	30	K	13.0225	Down	1.91e-14	Nuclear protein MDM1
Q5ZKP6	337	K	12.9646	Down	9.26e-05	Adenosine deaminase
E1C470	1536	K	12.9067	Down	9.52e-07	MYO9B
E1BU04	1492	K	12.8671	Down	1.45e-12	Centriolin
P14105	637	K	12.8141	Down	1.89e-13	Myosin-9
F1NCA2	411	K	12.7569	Down	0.000335451	Glycerol-3-phosphate dehydrogenase
P02001	139	K	12.7441	Down	7.94e-16	Hemoglobin subunit alpha-D
F1NH79	1796	K	12.6363	Down	0.000330614	Chromodomain helicase DNA binding protein 4
Q5ZM33	283	K	12.6208	Down	1.3e-09	Heterochromatin protein 1-binding protein 3
Q5ZLC4	151	K	12.5856	Down	0.000211546	Oxysterol-binding protein
Q5ZMQ9	28	K	12.4471	Down	8.4e-13	Peroxisomal targeting signal 1 receptor
E1C470	39	K	12.4023	Down	1.49e-11	MYO9B
A3R064	198	K	12.3697	Down	5.22e-13	Docking protein 3
F1NC84	1729	K	12.2931	Down	7.67e-12	LY75
F1P1P3	688	K	12.2568	Down	0.000390531	Apoptotic protease-activating factor 1
E1BXH4	1284	K	12.2292	Down	6.61e-08	Kinesin-like protein
F1NIK8	300	K	12.2022	Down	2.84e-11	Stromal interaction molecule 2
Q5ZKU4	100	K	12.0949	Down	0.000266753	Integrator complex subunit 2
F1NSA0	100	K	12.0855	Down	3.52e-08	Pleckstrin
Q646T7	272	K	12.079	Down	1.46e-12	FK-506 binding protein 51
E1BQC5	457	K	12.0555	Down	6.17e-11	Poly [ADP-ribose] polymerase (PARP) (EC 2.4.2.30)
P08284	76	K	12.0315	Down	0.000568528	Histone H1.01
Q5ZKK5	256	K	12.0085	Down	0.000547699	Outer dense fiber protein 2
F1NLM0	109	K	11.9884	Down	2.39e-14	NEIL1
E1C2A1	116	K	11.8874	Down	1.96e-08	Acidic leucine-rich nuclear phosphoprotein 32 family member A
F1NXP6	456	K	11.8802	Down	4.72e-07	CASP8
F1NPQ0	295	K	11.8752	Down	0.00167881	Proteasome 26S subunit, non-ATPase 12
E1C062	205	K	11.8376	Down	0.000188503	IST1, ESCRT-III associated factor
Q9DF37	24	K	11.809	Down	2.66e-11	Tandem PH domain-containing protein-2
E1BX21	748	K	11.8071	Down	0.000194486	SIN3 transcription regulator family member A
F1NYQ3	731	K	11.6293	Down	1.63e-13	Non-lysosomal glucosylceramidase
P14732	234	K	11.6049	Down	7.61e-10	Lamin-B2
C7G537	130	K	11.5901	Down	4.83e-12	ADF actin binding protein
E1BU42	425	K	11.5854	Down	0.0011565	Tyrosine-protein kinase
F1P0D2	399	K	11.5365	Down	0.000182918	Glutamine synthetase (Fragment)
F1P3U1	406	K	11.5259	Down	1.65e-14	MICOS complex subunit MIC60 (Mitofilin)
P50147	249	K	11.4758	Down	6.94e-13	Guanine nucleotide-binding protein G(i) subunit alpha-2
P00940	68	K	11.4452	Down	5.57e-13	Triosephosphate isomerase
P84169	122	K	11.4441	Down	7.85e-14	26S proteasome non-ATPase regulatory subunit 13
F1NCH3	176	K	11.4441	Down	0.00029624	HECT and RLD domain containing E3 ubiquitin protein ligase 4
R4GJH6	146	K	11.4349	Down	8.57e-11	Inositol 1,4,5-trisphosphate receptor interacting protein
R4GF71	32	K	11.3578	Down	2.45e-13	Thymosin beta 4, X-linked
F1NIB4	20	K	11.3018	Down	3.48e-07	Heterogeneous nuclear ribonucleoprotein A/B
Q9PSW9	117	K	11.254	Down	1.78e-13	Histone H2B 8
P02112	67	K	11.2446	Down	2.19e-05	Hemoglobin subunit beta
E1BV83	1979	K	11.227	Down	1.01e-11	NUP205
F1NYM4	444	K	11.2139	Down	1.02e-09	Tetratricopeptide repeat domain 38
Q5ZLA6	885	K	11.1734	Down	5.73e-12	Unconventional myosin-Ic
Q5ZLR6	710	K	11.1512	Down	2.49e-07	Rho guanine nucleotide exchange factor 6
F1NFB8	213	K	11.1088	Down	0.000265019	Deltex E3 ubiquitin ligase 3L
Q5ZHQ3	62	K	11.1064	Down	3.95e-12	Flotillin 2
Q7SX63	57	K	11.063	Down	0.0425045	Heat shock protein 70
Q9I9D1	34	K	11.0533	Down	4.03e-14	Voltage dependent anion channel 2 (Voltage-dependent anion channel)
F1NG02	6273	K	11.0349	Down	0.000425652	Nesprin-1
P23913	42	K	10.9514	Down	5.18e-12	Lamin-B receptor
P01875	78	K	10.9331	Down	0.000153015	Ig mu chain C region
Q7SX63	78	K	10.8897	Down	1.76e-09	Heat shock protein 70
E1BYQ6	580	K	10.8435	Down	5.46e-09	Translocated promoter region, nuclear basket protein
E1C470	785	K	10.7725	Down	4.7e-10	MYO9B
E1BXG7	75	K	10.7468	Down	0.0001196	Biogenesis of lysosomal organelles complex 1 subunit 2
Q6U7I1	439	K	10.7385	Down	7.03e-05	Ubiquitin carboxyl-terminal hydrolase 7
E1BQE4	34	K	10.7358	Down	0.00500154	RNA binding motif protein 26
Q5F356	144	K	10.7219	Down	1.16e-08	Phosphatidylinositol 5-phosphate 4-kinase type-2 alpha
Q5ZI99	364	K	10.6581	Down	0.0158688	Actin-related protein 2/3 complex subunit
E1BQC5	631	K	10.5782	Down	1.4e-08	Poly [ADP-ribose] polymerase (PARP) (EC 2.4.2.30)
F1N843	252	K	10.445	Down	2.04e-08	Tyrosine-protein phosphatase non-receptor type
E1BTM3	85	K	10.3851	Down	1.83e-13	Small integral membrane protein 14
Q7SX63	576	K	10.3787	Down	2.72e-12	Heat shock protein 70
E1BU42	357	K	10.376	Down	0.0066618	Tyrosine-protein kinase
E1BTY1	290	K	10.3723	Down	7.43e-05	TRAF2 protein
Q5ZLF0	345	K	10.3015	Down	1.16e-14	Hsc70-interacting protein
F1P5I8	1152	K	10.2596	Down	0.000341117	Acyl-CoA binding domain containing 3
C7G537	102	K	10.1645	Down	2.14e-13	ADF actin binding protein
F1NJH4	346	K	10.1522	Down	8.12e-12	BRCA1 associated protein
F1NLM0	152	K	10.141	Down	2.7e-15	NEIL1
F1P243	1222	K	10.0533	Down	3.35e-11	Pro-interleukin-16
F1NIB4	39	K	10.0268	Down	1.3e-10	Heterogeneous nuclear ribonucleoprotein A/B
R4GIN8	154	K	10.0266	Down	0.000115124	Protein kinase cAMP-activated catalytic subunit beta
F1P5K0	435	K	10.0192	Down	2.44e-07	Polypyrimidine tract binding protein 1
Q5F3U9	121	K	9.92282	Down	5.01e-11	Sister chromatid cohesion protein PDS5 homolog B
R4GKT2	30	K	9.92186	Down	4.42e-13	Guanine nucleotide-binding protein subunit gamma
F1NZC4	238	K	9.91572	Down	0.000288473	Coiled-coil domain containing 51
Q7SX63	322	K	9.79512	Down	2.62e-11	Heat shock protein 70
P42683	357	K	9.75688	Down	3.88e-13	Proto-oncogene tyrosine-protein kinase LCK
F1NH72	261	K	9.74147	Down	2.38e-10	DEF6, guanine nucleotide exchange factor
F1NZ24	243	K	9.69316	Down	4.53e-12	Solute carrier family 25 member 3
E1C067	410	K	9.65436	Down	2.71e-13	Non-specific serine/threonine protein kinase
E1C129	34	K	9.64698	Down	0.0122916	Cytosolic Fe-S cluster assembly factor NUBP1
F1NVB1	540	K	9.61817	Down	1.32e-11	Protein-tyrosine-phosphatase
F1NUM7	434	K	9.59735	Down	2.89e-07	DnaJ heat shock protein family (Hsp40) member C11
R4GME2	85	K	9.59028	Down	0.00307372	Serine and arginine rich splicing factor 3
E1C455	30	K	9.58834	Down	2.16e-05	Chromosome 9 open reading frame 64
F1N847	283	K	9.56555	Down	7.83e-09	cAMP responsive element modulator
F1P592	415	K	9.55051	Down	4.12e-05	FOXO1
P54939	869	K	9.54969	Down	0.000431223	Talin-1
P84229	37	K	9.48901	Down	1.24e-14	Histone H3.2
P08287	22	K	9.47538	Down	1.87e-08	Histone H1.11L
E1C470	917	K	9.45846	Down	3.84e-13	MYO9B
R4GHX2	107	K	9.4413	Down	3.89e-13	Peptidyl-prolyl cis-trans isomerase (Fragment)
E1C3X1	868	K	9.42083	Down	1.62e-12	BUD31 homolog
E1BVB4	172	K	9.41413	Down	4.22e-11	Fli-1 proto-oncogene, ETS transcription factor
F1NDY2	367	K	9.3934	Down	0.000247538	SH3 domain binding protein 1
E1BZT5	1859	K	9.35143	Down	2.9e-08	Pre-mRNA processing factor 8
F1NJT9	508	K	9.33809	Down	4.18e-09	Lysophosphatidylcholine acyltransferase 2
Q5F3W0	903	K	9.33448	Down	2.08e-07	Caspase recruitment domain family member 11
E1C0I1	142	K	9.27738	Down	0.00145933	T cell receptor beta
F1NLJ3	317	K	9.27439	Down	2.12e-07	Ribosomal protein S6 kinase A3
E1C8M4	256	K	9.26717	Down	6.47e-12	PIK3R1
Q5ZMU9	295	K	9.24781	Down	1.01e-15	Valosin containing protein
F1NMS0	154	K	9.24378	Down	8.19e-06	AKT serine/threonine kinase 1
Q91955	4	K	9.21898	Down	0.000341733	Myotrophin
F1NNT7	611	K	9.20863	Down	1.26e-12	Myosin IF
F1NLJ3	53	K	9.204	Down	1.5e-07	Ribosomal protein S6 kinase A3
Q5ZME1	560	K	9.19598	Down	1.7e-12	Heterogeneous nuclear ribonucleoprotein A2/B1
P14732	251	K	9.18694	Down	2.65e-12	Lamin-B2
E1BQC5	334	K	9.09566	Down	1.94e-15	Poly [ADP-ribose] polymerase (PARP) (EC 2.4.2.30)
Q805B1	118	K	9.07655	Down	8.85e-09	Tumor necrosis factor receptor associated factor-5
Q5ZM36	253	K	9.04504	Down	1.16e-07	Eukaryotic initiation factor 4A-III
F1NFA4	513	K	9.04233	Down	0.00235486	Zinc finger NFX1-type containing 1
Q5ZM91	253	K	8.95698	Down	3.81e-15	cAMP-dependent protein kinase type I-alpha regulatory subunit
F1NDY2	197	K	8.94419	Down	0.00256844	SH3 domain binding protein 1
P14105	79	K	8.91015	Down	3.8e-11	Myosin-9
Q8JH64	293	K	8.86235	Down	1.48e-07	Tyrosine-protein kinase BTK
R4GK64	465	K	8.82472	Down	0.00658965	HDGF like 2
F1NL71	349	K	8.78698	Down	2.56e-09	Coiled-coil domain containing 47
Q5ZK87	288	K	8.77855	Down	8.94e-07	STX16 RCJMB04_12f12
R4GJH6	130	K	8.7702	Down	3.32e-13	Inositol 1,4,5-trisphosphate receptor interacting protein
E1BRS1	181	K	8.76046	Down	6.09e-07	CKLF like MARVEL transmembrane domain containing 6
F1NAF4	320	K	8.7602	Down	1.39e-11	RAS p21 protein activator 3
F1NDV9	287	K	8.76001	Down	5.19e-10	IL2RB
Q5ZJQ4	160	K	8.73537	Down	4.79e-08	SGK3 RCJMB04_16g8
F1NI66	52	K	8.72275	Down	4.29e-09	Zyg-11 related cell cycle regulator
E1C7K1	103	K	8.69356	Down	5.24e-12	Family with sequence similarity 98 member B
F1N843	319	K	8.68811	Down	0.00010658	Tyrosine-protein phosphatase non-receptor type
F1NVB1	650	K	8.66961	Down	1.05e-11	Protein-tyrosine-phosphatase
Q5F486	168	K	8.66822	Down	2.02e-05	BAG family molecular chaperone regulator 5
R4GH86	63	K	8.64115	Down	0.000748989	Glutathione peroxidase (Fragment)
Q5ZM33	237	K	8.63431	Down	6.37e-05	Heterochromatin protein 1-binding protein 3
Q5ZI99	308	K	8.62561	Down	6.69e-11	Actin-related protein 2/3 complex subunit
F1NPS0	402	K	8.62341	Down	1.48e-06	Nucleoporin 155
Q92071	766	K	8.62146	Down	3.18e-08	Integrin beta
E1BTD5	384	K	8.61733	Down	1.72e-10	STT3B, catalytic subunit of the oligosaccharyltransferase complex
E1C9D4	717	K	8.61425	Down	0.0011803	Rho GTPase activating protein 29
F1NPS0	1199	K	8.59116	Down	8.1e-12	Nucleoporin 155
P0CB50	178	K	8.56703	Down	2.29e-11	Peroxiredoxin-1
E1BTC3	757	K	8.53061	Down	4.17e-11	Protein tyrosine kinase 2 beta
F1NLJ3	513	K	8.52769	Down	9.68e-15	Ribosomal protein S6 kinase A3
C7G537	49	K	8.47925	Down	2.95e-11	ADF actin binding protein
E1BQV7	63	K	8.44602	Down	3.11e-13	STE20 like kinase
Q5ZLX4	142	K	8.44387	Down	0.000240387	Rho guanine nucleotide exchange factor 3
F1NG19	168	K	8.43215	Down	1.08e-10	Chromosome 1 open reading frame 50
F1NY51	136	K	8.41609	Down	0.000634837	Ubiquitin carboxyl-terminal hydrolase
Q92072	578	K	8.40461	Down	1.03e-10	DNA (cytosine-5)-methyltransferase 1
P0CB50	120	K	8.39871	Down	2.61e-10	Peroxiredoxin-1
F1NCG7	97	K	8.38366	Down	9.07e-12	Solute carrier family 35 member D1
Q98TX3	243	K	8.34873	Down	1.96e-12	Programmed cell death protein 4
P18359	44	K	8.34058	Down	4.5e-08	Destrin
E1BRJ9	214	K	8.28189	Down	8.05e-11	Coronin
Q5F424	347	K	8.26442	Down	9.06e-12	Chaperonin containing TCP1 subunit 2
F1NRW5	532	K	8.21133	Down	1.71e-10	Nucleoporin 85
F1NLT8	32	K	8.19268	Down	0.000575949	Rho GDP dissociation inhibitor beta
E1BZC4	245	K	8.18528	Down	3.76e-11	Capping protein regulator and myosin 1 linker 2
P53488	351	K	8.1668	Down	9.28e-13	Actin-related protein 2
H9L0E7	183	K	8.15391	Down	1.74e-11	Small glutamine rich tetratricopeptide repeat containing alpha
Q5ZI60	464	K	8.13882	Down	0.000206227	Coronin
P14105	1277	K	8.11618	Down	0.000529897	Myosin-9
Q8UVD9	686	K	8.06796	Down	0.00134645	Far upstream element-binding protein 2
A5HUM0	307	K	8.05467	Down	1.85e-13	Transporter associated with antigen processing 1
Q5ZKF6	117	K	8.05367	Down	8.61e-09	7-methylguanosine phosphate-specific 5'-nucleotidase
F1NFB8	519	K	8.05025	Down	5.66e-06	Deltex E3 ubiquitin ligase 3L
Q5ZIT7	18	K	8.02919	Down	8.47e-13	Proteasome 26S subunit, ATPase 3
Q9I9D1	266	K	7.97639	Down	9.75e-10	Voltage dependent anion channel 2 (Voltage-dependent anion channel)
F2Z4K7	34	K	7.97181	Down	3.53e-07	40S ribosomal protein S3a
R4GJH6	137	K	7.91479	Down	8.67e-13	Inositol 1,4,5-trisphosphate receptor interacting protein
P14732	112	K	7.88971	Down	1.53e-11	Lamin-B2
F1N9L9	499	K	7.87476	Down	3.24e-05	Ubiquitin associated and SH3 domain containing A
Q5ZMN0	99	K	7.87313	Down	0.00165352	Acidic leucine-rich nuclear phosphoprotein 32 family member B
H9L0I0	100	K	7.82996	Down	1.87e-08	Heterogeneous nuclear ribonucleoprotein K
E1C470	908	K	7.77071	Down	2.75e-14	MYO9B
Q5ZM45	688	K	7.76144	Down	2.28e-13	Ubiquitin carboxyl-terminal hydrolase 48
Q5ZI60	329	K	7.75292	Down	2.31e-09	Coronin
Q90Z16	480	K	7.74937	Down	1.64e-09	Optineurin
E1C4J8	88	K	7.72947	Down	0.000435314	Interferon induced protein 35
E1BQC5	560	K	7.71789	Down	4.17e-05	Poly [ADP-ribose] polymerase (PARP) (EC 2.4.2.30)
E1BQC5	190	K	7.71746	Down	0.00178939	Poly [ADP-ribose] polymerase (PARP) (EC 2.4.2.30)
Q5ZI60	342	K	7.66983	Down	8.46e-11	Coronin
F1NPA3	43	K	7.66696	Down	6.83e-08	AT-rich interaction domain 4A
F1P550	101	K	7.63989	Down	2.61e-11	DPH6
E1BWJ5	1632	K	7.63829	Down	9.17e-13	Ubiquitin carboxyl-terminal hydrolase
Q5ZLF0	174	K	7.62926	Down	4.66e-13	Hsc70-interacting protein
P14105	373	K	7.62192	Down	2.72e-14	Myosin-9
Q5ZI60	471	K	7.59401	Down	1.57e-11	Coronin
E1BQC5	210	K	7.59095	Down	1.96e-11	Poly [ADP-ribose] polymerase (PARP) (EC 2.4.2.30)
Q9I9D1	274	K	7.57789	Down	3.66e-11	Voltage dependent anion channel 2 (Voltage-dependent anion channel)
F1NGM0	205	K	7.56953	Down	7.17e-05	EH domain containing 3
F1N9J3	315	K	7.54166	Down	4.29e-05	LOC419563
Q5ZMU9	386	K	7.52722	Down	2.74e-11	Valosin containing protein
Q7SX63	604	K	7.52673	Down	2.58e-09	Heat shock protein 70
E1C3X1	896	K	7.51887	Down	2.72e-13	BUD31 homolog
F1NBK1	445	K	7.48757	Down	0.00103914	Heparan-alpha-glucosaminide N-acetyltransferase
F1N9J3	389	K	7.47546	Down	2.04e-09	LOC419563
P00940	193	K	7.47384	Down	1.36e-10	Triosephosphate isomerase
H9L3L2	825	K	7.46403	Down	3.96e-11	Coatomer subunit alpha
F1P0D2	306	K	7.38554	Down	0.0433509	Glutamine synthetase (Fragment)
F1NH78	775	K	7.38358	Down	4.03e-09	Chromodomain helicase DNA binding protein 5
E1BTC3	743	K	7.38208	Down	3.09e-06	Protein tyrosine kinase 2 beta
E1BWV9	884	K	7.38148	Down	0.000117066	Coiled-coil domain containing 186
F1N903	107	K	7.37709	Down	5.88e-11	Proteasome 26S subunit, non-ATPase 6
P51913	64	K	7.36628	Down	9.81e-08	Alpha-enolase
P58268	10	K	7.3348	Down	5.91e-11	Zinc finger protein ubi-d4
Q5F3L1	629	K	7.33234	Down	9.2e-06	Ribosomal protein S6 kinase alpha-5
P02001	8	K	7.32003	Down	5.76e-10	Hemoglobin subunit alpha-D
E1C7U7	655	K	7.30766	Down	0.002116	Centrosomal protein 135
P21265	64	K	7.28549	Down	2.58e-12	Adenylosuccinate lyase
F1NBL4	232	K	7.2704	Down	9.98e-08	ankyrin repeat domain-containing protein 54(XP_416271.1)
Q9YGL9	651	K	7.26666	Down	1.75e-08	Sarcoplasmic/endoplasmic reticulum calcium ATPase 3
Q5ZKY7	261	K	7.25259	Down	2.38e-06	Tetraspanin
Q9YH06	128	K	7.24759	Down	8.65e-08	High mobility group protein B1
R4GF75	510	K	7.23487	Down	1.03e-07	PCASP2
E1BQV7	157	K	7.23243	Down	2.84e-13	STE20 like kinase
Q5ZLX2	226	K	7.21629	Down	0.000736276	Eukaryotic translation initiation factor 2 subunit 1
F1NDY2	257	K	7.19502	Down	8.14e-12	SH3 domain binding protein 1
Q08705	449	K	7.15565	Down	2.52e-10	Transcriptional repressor CTCF
P84173	219	K	7.1521	Down	1.07e-11	Prohibitin
Q5ZJ70	644	K	7.14244	Down	5.9e-10	Programmed cell death 6 interacting protein
F1NAQ8	248	K	7.12221	Down	5.07e-12	GMPS
E1C3X1	384	K	7.11998	Down	2.9e-11	BUD31 homolog
F1NVL6	197	K	7.0958	Down	4.51e-12	RAD18, E3 ubiquitin protein ligase
Q90660	409	K	7.06801	Down	1.39e-09	Inhibitor of apoptosis protein
Q5ZL26	330	K	7.06677	Down	0.00213941	Phosphoribosyl pyrophosphate synthase-associated protein 2
F1P571	275	K	7.05271	Down	1.47e-14	IFNGR1
F1NZC9	83	K	7.04294	Down	0.0143207	Protein phosphatase, Mg2+/Mn2+ dependent 1E
F1N830	262	K	7.04029	Down	2.47e-10	Cytohesin 1
E1C2F7	915	K	7.03015	Down	1.39e-11	SWI/SNF related, matrix associated, actin dependent regulator of chromatin, subfamily a, member 2
R4GJ16	854	K	6.99999	Down	6.57e-09	Tyrosine-protein kinase
P63283	18	K	6.96167	Down	1.46e-05	SUMO-conjugating enzyme UBC9
E1C8L5	91	K	6.94038	Down	1.45e-09	Centrosomal protein 128
Q5ZI89	237	K	6.87786	Down	0.00646343	Trafficking protein particle complex subunit 11
F1NRH6	1134	K	6.85927	Down	2.7e-06	Rho-associated protein kinase
F1NVB1	868	K	6.85651	Down	4.04e-05	Protein-tyrosine-phosphatase
Q646T7	352	K	6.83502	Down	1.27e-08	FK-506 binding protein 51
E1BQG4	194	K	6.82407	Down	2.87e-11	G protein-coupled receptor kinase (EC 2.7.11.-)
F1NCH3	945	K	6.81042	Down	3.02e-14	HECT and RLD domain containing E3 ubiquitin protein ligase 4
P41239	203	K	6.79398	Down	1.71e-11	Tyrosine-protein kinase CSK
P00940	174	K	6.77617	Down	2.41e-13	Triosephosphate isomerase
E1BYV2	94	K	6.76583	Down	4.11e-11	Chromosome 17 open reading frame 62
F1NYM4	313	K	6.76512	Down	5.16e-09	Tetratricopeptide repeat domain 38
P70082	96	K	6.75615	Down	5.41e-10	Histone H2A.J
F1NH81	269	K	6.75554	Down	0.000549638	Polyadenylate-binding protein (Fragment)
Q5F3T2	341	K	6.75248	Down	3.72e-07	Septin 9
F1P0R1	318	K	6.73938	Down	6.7e-10	LOC100858944
Q98TX3	231	K	6.73109	Down	4e-05	Programmed cell death protein 4
F1NYH8	69	K	6.72718	Down	1.38e-09	Enah/Vasp-like
Q9PU45	79	K	6.72641	Down	0.00257604	Radixin
F1ND58	539	K	6.72602	Down	0.00402122	SRSF protein kinase 2
E1BU04	1538	K	6.68978	Down	9.08e-10	Centriolin
Q8JFP1	248	K	6.68855	Down	0.000808126	Eukaryotic initiation factor 4A-II
Q5ZMB8	268	K	6.67279	Down	4.78e-06	Proteasome 26S subunit, ATPase 2
F1P3Q8	298	K	6.67111	Down	9.56e-11	Crooked neck pre-mRNA splicing factor 1
E1BV81	18	K	6.66151	Down	0.00548178	SH2 domain containing 1A
Q5ZMV0	34	K	6.65848	Down	2.1e-10	Hematopoietic cell-specific Lyn substrate 1
F1NPS0	1149	K	6.65462	Down	7.59e-11	Nucleoporin 155
F1P269	369	K	6.63732	Down	0.00340149	ATP-citrate synthase (EC 2.3.3.8) (ATP-citrate (pro-S-)-lyase) (Citrate cleavage enzyme)
Q6U7I1	272	K	6.63182	Down	9.23e-06	Ubiquitin carboxyl-terminal hydrolase 7
F1N9L1	331	K	6.60739	Down	1.76e-11	Protein kinase C
E1BR42	1308	K	6.58791	Down	2.75e-07	Dedicator of cytokinesis 2
P07583	14	K	6.57712	Down	2.33e-05	Beta-galactoside-binding lectin
F1NLJ3	294	K	6.5766	Down	1.86e-11	Ribosomal protein S6 kinase A3
Q90ZH5	104	K	6.5763	Down	3.83e-06	SAP18
F1NNN7	254	K	6.57474	Down	3.83e-06	TNFRSF1A associated via death domain
F1NBT0	65	K	6.56648	Down	3.85e-07	Serine/threonine-protein kinase 10
F1NEQ6	174	K	6.55954	Down	0.000179672	Proteasome subunit alpha type (Fragment)
P0CB50	5	K	6.53377	Down	1.3e-10	Peroxiredoxin-1
F1NIM4	337	K	6.51942	Down	0.000359414	Peptidylprolyl isomerase (EC 5.2.1.8)
R4GL04	33	K	6.51108	Down	1.48e-08	Aminoacylase-1
H9L0E7	182	K	6.49132	Down	3.48e-09	Small glutamine rich tetratricopeptide repeat containing alpha
Q5ZII6	34	K	6.4865	Down	4.04e-10	Protein kish-A
E1C3P8	42	K	6.48523	Down	6.2e-08	NME/NM23 family member 7
F1P3F1	248	K	6.46818	Down	5.66e-12	Adenosylhomocysteinase
P0CB50	136	K	6.44876	Down	8.76e-11	Peroxiredoxin-1
Q9PU45	209	K	6.44066	Down	5.26e-07	Radixin
E1BXF3	56	K	6.43467	Down	8.13e-08	Protein-tyrosine-phosphatase
F1P1Y1	435	K	6.42522	Down	5.47e-08	Rho guanine nucleotide exchange factor 12
F1NIM4	267	K	6.41249	Down	3.43e-06	Peptidylprolyl isomerase (EC 5.2.1.8)
F1NYI3	476	K	6.41178	Down	0.001249	tRNA-splicing ligase RtcB homolog
E1BZ00	301	K	6.40323	Down	1.71e-12	Negative regulator of ubiquitin like proteins 1
F1NG02	5787	K	6.39142	Down	6.29e-10	Nesprin-1
E1BS61	981	K	6.38065	Down	0.0432371	RAPGEF1
E1BSS3	23	K	6.375	Down	0.00109383	Eukaryotic translation initiation factor 3 subunit A
Q5ZLC7	194	K	6.35331	Down	0.00737823	Microtubule-associated protein RP/EB family member 1
F1P062	294	K	6.35311	Down	1.06e-09	Thiosulfate sulfurtransferase like domain containing 2
P14105	29	K	6.34789	Down	1.42e-11	Myosin-9
F1NIP5	38	K	6.34671	Down	9.68e-06	PRPS1
P42558	159	K	6.31152	Down	2.44e-15	GTP-binding nuclear protein Ran
Q4W5Z4	332	K	6.31119	Down	0.00198151	DNA (cytosine-5)-methyltransferase 3A
Q9YGL9	158	K	6.30838	Down	5.15e-10	Sarcoplasmic/endoplasmic reticulum calcium ATPase 3
E1C2G3	735	K	6.29918	Down	1.94e-09	Mindbomb E3 ubiquitin protein ligase 1
F1NL83	75	K	6.29103	Down	2.69e-07	LOC771947
Q5F3R6	306	K	6.25694	Down	2.52e-09	Gga.29828 RCJMB04_8o21
Q90941	1017	K	6.25635	Down	2.67e-09	Protein polybromo-1
F1NMS0	189	K	6.2353	Down	1.72e-09	AKT serine/threonine kinase 1
E1C8W4	551	K	6.22625	Down	1.02e-11	Ubiquitin carboxyl-terminal hydrolase
Q9YGL9	120	K	6.21088	Down	1.68e-13	Sarcoplasmic/endoplasmic reticulum calcium ATPase 3
O73885	458	K	6.20787	Down	9.6e-09	Heat shock cognate 71 kDa protein
R4GJ16	733	K	6.20568	Down	5.48e-07	Tyrosine-protein kinase
E1BZC4	561	K	6.20272	Down	8.07e-08	Capping protein regulator and myosin 1 linker 2
R4GFA9	96	K	6.19972	Down	1.87e-06	Mediator complex subunit 18
Q5ZIF1	36	K	6.19507	Down	0.0168062	Adipocyte plasma membrane-associated protein
F1P4X5	1042	K	6.17697	Down	0.00199668	Cell division cycle and apoptosis regulator 1
P23913	119	K	6.16578	Down	9.09e-09	Lamin-B receptor
E1BWJ5	1960	K	6.16542	Down	2.47e-11	Ubiquitin carboxyl-terminal hydrolase
P42558	123	K	6.15701	Down	1.1e-10	GTP-binding nuclear protein Ran
F1NCI0	1528	K	6.15478	Down	9.65e-10	WDFY4
F1NH72	100	K	6.13841	Down	6.15e-07	DEF6, guanine nucleotide exchange factor
Q5F3W0	1108	K	6.1368	Down	1.29e-06	Caspase recruitment domain family member 11
F1NHX1	372	K	6.13644	Down	0.000985629	Phosphatidylinositol-4,5-bisphosphate 3-kinase catalytic subunit delta
E1C502	184	K	6.12653	Down	0.0128429	Autophagy-related protein 3
F1NMS0	8	K	6.11847	Down	2.93e-14	AKT serine/threonine kinase 1
F1P541	128	K	6.11113	Down	1.72e-09	Ubiquitin carboxyl-terminal hydrolase
F1NMS0	284	K	6.09331	Down	4.55e-12	AKT serine/threonine kinase 1
E1BW83	97	K	6.03864	Down	1.06e-06	Solute carrier family 25 member 24
R4GF71	4	K	6.02709	Down	2.97e-12	Thymosin beta 4, X-linked
R4GKD1	36	K	6.02386	Down	1.79e-10	Guanine nucleotide-binding protein subunit gamma
Q9YGL9	451	K	6.01875	Down	1.46e-11	Sarcoplasmic/endoplasmic reticulum calcium ATPase 3
Q5F3R6	230	K	6.01329	Down	8.91e-14	Gga.29828 RCJMB04_8o21
Q5ZHS0	275	K	6.00014	Down	0.000605343	BRCA1-A complex subunit Abraxas
E1C2G3	787	K	5.99661	Down	6.82e-06	Mindbomb E3 ubiquitin protein ligase 1
P84229	57	K	5.99071	Down	1.94e-10	Histone H3.2
Q90WD0	225	K	5.98197	Down	6.27e-11	Actin-related protein 3
F1NH60	411	K	5.97887	Down	2.49e-11	Nuclear protein MDM1
P51901	79	K	5.97671	Down	5.9e-11	Annexin A6
F1NYI3	140	K	5.96678	Down	3.25e-10	tRNA-splicing ligase RtcB homolog
R4GI85	137	K	5.95722	Down	0.000709816	Calponin (Fragment)
P51901	133	K	5.95137	Down	1.15e-09	Annexin A6
H9KZT7	141	K	5.94075	Down	1.98e-11	Interleukin enhancer binding factor 2
Q5ZJQ4	169	K	5.9183	Down	1.02e-10	SGK3 RCJMB04_16g8
F1NCC9	166	K	5.89823	Down	0.000343437	SWI/SNF related, matrix associated, actin dependent regulator of chromatin, subfamily e, member 1
F1NMS0	39	K	5.896	Down	2.31e-09	AKT serine/threonine kinase 1
Q5F356	159	K	5.88586	Down	5.36e-07	Phosphatidylinositol 5-phosphate 4-kinase type-2 alpha
F1P3P3	141	K	5.87709	Down	0.000802808	Rho GDP dissociation inhibitor alpha
Q5ZLW0	85	K	5.86774	Down	8.84e-07	RCJMB04_4k19
P09654	276	K	5.86587	Down	8.21e-07	Vimentin
E1C470	1762	K	5.85646	Down	2.82e-07	MYO9B
E1BVP1	633	K	5.84488	Down	7.17e-10	Eukaryotic translation initiation factor 5B
F1NMC3	488	K	5.83381	Down	4.23e-08	Methylenetetrahydrofolate dehydrogenase
F1NLM0	164	K	5.81667	Down	1.78e-10	NEIL1
Q5F3M0	164	K	5.80826	Down	0.000204918	Mediator of RNA polymerase II transcription subunit 24
E1C8Z7	434	K	5.80474	Down	3.18e-07	Serine/threonine kinase 38
Q5F3Z5	29	K	5.80437	Down	4.86e-10	DnaJ homolog subfamily B member 6
Q9YGL9	481	K	5.79946	Down	2.65e-10	Sarcoplasmic/endoplasmic reticulum calcium ATPase 3
Q646T7	187	K	5.79587	Down	5.51e-07	FK-506 binding protein 51
F1NLT8	140	K	5.79163	Down	8.66e-08	Rho GDP dissociation inhibitor beta
Q9YGL9	35	K	5.78354	Down	6.19e-08	Sarcoplasmic/endoplasmic reticulum calcium ATPase 3
F1NMS0	30	K	5.7793	Down	0.00262482	AKT serine/threonine kinase 1
F1NYI3	308	K	5.7569	Down	6.18e-11	tRNA-splicing ligase RtcB homolog
P51913	5	K	5.72915	Down	6.35e-10	Alpha-enolase
R4GLV7	54	K	5.7198	Down	4.47e-11	transcription termination factor 1
Q5ZI87	588	K	5.71516	Down	1.71e-06	Tubulin-specific chaperone D
E1C818	107	K	5.70635	Down	3.1e-07	H/ACA ribonucleoprotein complex subunit
F1NZD3	22	K	5.70501	Down	2.41e-08	RBMX
E1BYL7	136	K	5.70453	Down	0.0265224	Non-specific protein-tyrosine kinase
R4GMI7	50	K	5.70449	Down	0.010606	Caspase recruitment domain family member 19
R4GMK6	245	K	5.70236	Down	1.38e-06	polynucleotide 5'-hydroxyl-kinase NOL9(XP_015152524.1)
R4GI85	34	K	5.69588	Down	1.74e-12	Calponin (Fragment)
F1NZ67	154	K	5.66748	Down	3.77e-05	Histone PARylation factor 1
F1NFH6	646	K	5.6589	Down	6.53e-12	Phospholipid-transporting ATPase
F1NZJ2	478	K	5.65838	Down	1.49e-12	Hexokinase
P00356	143	K	5.64119	Down	2.11e-09	Glyceraldehyde-3-phosphate dehydrogenase
A5HNF6	294	K	5.64068	Down	5.88e-12	Myeloid differentiation primary response protein MyD88
Q5ZI60	194	K	5.63678	Down	7.34e-06	Coronin
F1NN68	166	K	5.63499	Down	0.000459593	Phosphoinositide phospholipase C
Q5ZJF1	171	K	5.61867	Down	4.85e-08	COP9 signalosome complex subunit 3
R4GH53	135	K	5.61833	Down	1.36e-11	A-kinase anchor protein 13
Q5ZKI1	126	K	5.60932	Down	1.81e-05	Chloride intracellular channel protein
P05094	313	K	5.59705	Down	5.26e-09	Alpha-actinin-1
Q5F3V3	562	K	5.59078	Down	1.48e-09	Sister chromatid cohesion protein PDS5 homolog A
E1BSC0	906	K	5.57872	Down	0.000234501	DEAD-box helicase 46
F1P337	269	K	5.56329	Down	0.0024333	Sorting nexin
F1P3F1	425	K	5.56311	Down	2.08e-09	Adenosylhomocysteinase
F1NII6	44	K	5.5557	Down	4.83e-11	Small nuclear ribonucleoprotein 13
F1P2G4	270	K	5.54673	Down	1.7e-06	Adenylyl cyclase-associated protein
A5HUM1	241	K	5.5429	Down	7.8e-12	Transporter associated with antigen presentation 2
Q5ZM86	120	K	5.54082	Down	3.05e-08	Coiled-coil domain-containing protein 50
R4GFR8	60	K	5.53699	Down	2.6e-09	DnaJ heat shock protein family (Hsp40) member B2
Q5ZM25	363	K	5.53259	Down	1.08e-05	Obg-like ATPase 1
F1NCV7	48	K	5.53117	Down	3.54e-13	S-methyl-5'-thioadenosine phosphorylase (EC 2.4.2.28)
Q5ZMB8	58	K	5.52142	Down	3.31e-11	Proteasome 26S subunit, ATPase 2
E1BXD1	8	K	5.51695	Down	0.00964444	STEAP3 metalloreductase
E1BS97	367	K	5.51407	Down	7.46e-06	Non-specific serine/threonine protein kinase
F1N8H4	269	K	5.51111	Down	2.98e-08	Proline-serine-threonine phosphatase interacting protein 1
F1P5D8	885	K	5.5106	Down	1.05e-05	Unc-13 homolog D
R4GJ16	186	K	5.50545	Down	4.71e-10	Tyrosine-protein kinase
F1NW23	1021	K	5.50391	Down	9.08e-09	Clathrin heavy chain
Q9DDT2	666	K	5.50353	Down	1.13e-06	Phosphoinositide 3-kinase adapter protein 1
E1BV83	321	K	5.50301	Down	1.13e-09	NUP205
O93480	150	K	5.49427	Down	2.38e-10	Chromobox protein (CHCB1)
F1NMU0	182	K	5.49093	Down	4.66e-05	COX15, cytochrome c oxidase assembly homolog
Q8JFP1	194	K	5.46499	Down	4.24e-11	Eukaryotic initiation factor 4A-II
Q8JH64	372	K	5.46402	Down	5.85e-06	Tyrosine-protein kinase BTK
F1P409	267	K	5.45518	Down	1.08e-06	FYVE, RhoGEF and PH domain containing 3
P09654	367	K	5.44643	Down	8.98e-13	Vimentin
F1NT14	42	K	5.44274	Down	1.42e-06	Microsomal glutathione S-transferase 1
E1BQD1	63	K	5.44272	Down	5.53e-10	LOC418811
F1NYI3	14	K	5.43728	Down	4.6e-10	tRNA-splicing ligase RtcB homolog
Q5F3L1	503	K	5.43286	Down	0.00451176	Ribosomal protein S6 kinase alpha-5
F1NE09	1082	K	5.43095	Down	8.1e-06	Cytoplasmic FMR1 interacting protein 2
Q9YGL9	400	K	5.41338	Down	2.04e-12	Sarcoplasmic/endoplasmic reticulum calcium ATPase 3
P14731	336	K	5.40701	Down	2.79e-09	Lamin-B1
F1NBW8	70	K	5.40405	Down	1.88e-12	SLC25A6
F1NFW0	306	K	5.38735	Down	0.000716788	Sorting nexin
P00356	184	K	5.37789	Down	1.71e-12	Glyceraldehyde-3-phosphate dehydrogenase
Q5ZJK8	67	K	5.37525	Down	1.24e-08	T-complex protein 1 subunit eta
F1NIB4	92	K	5.37138	Down	1.88e-08	Heterogeneous nuclear ribonucleoprotein A/B
E1C8L5	209	K	5.36905	Down	0.0177265	Centrosomal protein 128
F1NU16	248	K	5.35361	Down	0.0252871	Splicing factor 3a subunit 1
F1NFH6	722	K	5.34563	Down	4.49e-06	Phospholipid-transporting ATPase
P14732	264	K	5.342	Down	7.53e-14	Lamin-B2
E1C3X1	369	K	5.34155	Down	3.72e-05	BUD31 homolog
P14105	1295	K	5.33762	Down	0.000241956	Myosin-9
P70081	32	K	5.33605	Down	5.58e-09	Histone H4 type VIII
F1NNE7	32	K	5.33269	Down	0.00209877	Leucyl and cystinyl aminopeptidase
P02607	13	K	5.32958	Down	1.68e-11	Myosin light polypeptide 6
E1C473	491	K	5.32788	Down	6.79e-05	Nuclear factor of activated T-cells 2
Q9YGL9	461	K	5.32762	Down	1.35e-10	Sarcoplasmic/endoplasmic reticulum calcium ATPase 3
E1C6E6	942	K	5.3259	Down	2.26e-08	LPS responsive beige-like anchor protein
F1N9F3	838	K	5.32414	Down	4.22e-06	Oxysterol-binding protein
R4GLV7	61	K	5.32313	Down	3.05e-07	transcription termination factor 1
Q5F3T2	488	K	5.31559	Down	1.68e-10	Septin 9
E1BWG1	470	K	5.31342	Down	7.29e-07	Coagulation factor XIII A chain
R4GIN8	199	K	5.30551	Down	7.47e-09	Protein kinase cAMP-activated catalytic subunit beta
F1NKV0	73	K	5.29734	Down	0.00209317	DnaJ heat shock protein family (Hsp40) member B4
P14105	1555	K	5.29001	Down	0.000578834	Myosin-9
F1NSA0	66	K	5.25588	Down	2.34e-12	Pleckstrin
R4GHX2	115	K	5.23787	Down	1.16e-17	Peptidyl-prolyl cis-trans isomerase (Fragment)
F1NVB1	720	K	5.23701	Down	4.31e-11	Protein-tyrosine-phosphatase
F1NL52	281	K	5.22796	Down	7.26e-08	NFKB repressing factor
P16039	248	K	5.22558	Down	3.71e-05	Nucleophosmin
E1C470	166	K	5.2252	Down	3.25e-12	MYO9B
F2Z4L4	137	K	5.21935	Down	1.07e-09	SET
R4GIN8	69	K	5.21161	Down	4.21e-10	Protein kinase cAMP-activated catalytic subunit beta
F1P4G0	290	K	5.21149	Down	1.31e-06	Methionine aminopeptidase 2
F1NYI3	279	K	5.19806	Down	2.74e-07	tRNA-splicing ligase RtcB homolog
P14732	165	K	5.18504	Down	2.44e-11	Lamin-B2
P14732	202	K	5.16	Down	6.21e-13	Lamin-B2
P00356	192	K	5.14909	Down	1.94e-09	Glyceraldehyde-3-phosphate dehydrogenase
P16039	263	K	5.14667	Down	3.32e-09	Nucleophosmin
F6SB94	348	K	5.14149	Down	0.00055363	EDNRB2
Q5XNV3	118	K	5.13098	Down	4.64e-05	Cytoplasmic activation-proliferation-associated protein 1
Q5ZM88	376	K	5.12968	Down	6.67e-13	Putative Polycomb group protein ASXL2
E1BVF8	365	K	5.1253	Down	8.79e-07	V-type proton ATPase subunit
F1NN16	157	K	5.12491	Down	4.03e-14	40S ribosomal protein S7
R4GJH6	465	K	5.12282	Down	0.00131044	Inositol 1,4,5-trisphosphate receptor interacting protein
F1NS45	110	K	5.11972	Down	2.01e-09	Cyclin dependent kinase 19
P15771	388	K	5.1171	Down	1.42e-08	Nucleolin
O93480	180	K	5.1146	Down	9.91e-11	Chromobox protein (CHCB1)
F1NQL7	778	K	5.11268	Down	3.29e-10	Diphosphoinositol pentakisphosphate kinase 2
Q5F3L1	420	K	5.10613	Down	0.0315845	Ribosomal protein S6 kinase alpha-5
Q5ZJ22	110	K	5.09363	Down	2.01e-06	RCJMB04_21j8
E1C2B1	167	K	5.08465	Down	2.32e-05	HBP1
P14732	277	K	5.07845	Down	3.76e-09	Lamin-B2
E1C9E9	37	K	5.07448	Down	3.16e-09	DCN1-like protein
F1P4A4	277	K	5.07007	Down	0.00262357	RAS p21 protein activator 3
R4GFE5	229	K	5.06833	Down	2.07e-11	Unc-119 lipid binding chaperone B
D5M8S2	130	K	5.06785	Down	0.00682671	DJ-1
E1C2C8	401	K	5.05207	Down	2.26e-05	Non-specific protein-tyrosine kinase (Fragment)
Q5F3Y0	336	K	5.04994	Down	6.64e-08	Lymphocyte-specific protein 1
E1BYD2	2	K	5.04883	Down	1.29e-05	Nucleoporin 37
F1NSI7	95	K	5.01218	Down	7.3e-09	TBC1D10A
Q90ZH5	74	K	5.00336	Down	9.51e-09	SAP18
Q5ZLE8	1052	K	5.00239	Down	0.0019054	DEAH-box helicase 38
E1BXR1	122	K	4.98575	Down	2.35e-10	Prefoldin subunit 3
E1BQC5	478	K	4.96099	Down	6.73e-09	Poly [ADP-ribose] polymerase (PARP) (EC 2.4.2.30)
F1NL71	187	K	4.95385	Down	1.37e-07	Coiled-coil domain containing 47
Q90705	322	K	4.90634	Down	5.85e-06	Elongation factor 2
Q9YGL9	605	K	4.90451	Down	7.26e-09	Sarcoplasmic/endoplasmic reticulum calcium ATPase 3
Q5ZKI1	122	K	4.90047	Down	1.03e-06	Chloride intracellular channel protein
P51901	375	K	4.89516	Down	7.79e-10	Annexin A6
Q7SX63	127	K	4.89088	Down	3.05e-11	Heat shock protein 70
F1NZJ2	290	K	4.887	Down	2.98e-10	Hexokinase
F1NYZ9	747	K	4.88061	Down	0.000347711	NLR family CARD domain containing 5
H9L1C2	115	K	4.87661	Down	1.29e-07	Transaldolase
Q5ZHQ3	113	K	4.87329	Down	0.00164418	Flotillin 2
E1BVS1	440	K	4.8515	Down	3.64e-09	E3 ubiquitin-protein ligase
E1C8Z5	34	K	4.83757	Down	3.56e-09	SH3 domain-binding glutamic acid-rich-like protein
E1C470	127	K	4.78191	Down	0.000707915	MYO9B
F1NQ24	429	K	4.77179	Down	1.08e-06	DENN domain containing 4C
Q90705	42	K	4.76998	Down	6.14e-05	Elongation factor 2
R4GIN8	9	K	4.76933	Down	3.79e-10	Protein kinase cAMP-activated catalytic subunit beta
Q5F3L1	463	K	4.76236	Down	4.43e-08	Ribosomal protein S6 kinase alpha-5
Q5ZJ38	134	K	4.75745	Down	2.06e-07	RANBP1 RCJMB04_20p3
Q9PU55	216	K	4.75294	Down	4.97e-08	Lymphoid transcription factor
F1NB52	572	K	4.7495	Down	0.00205199	Coatomer subunit gamma
P00940	155	K	4.74299	Down	8.05e-10	Triosephosphate isomerase
F1NYI3	206	K	4.7341	Down	3.34e-08	tRNA-splicing ligase RtcB homolog
Q9DDT2	685	K	4.69158	Down	0.037563	Phosphoinositide 3-kinase adapter protein 1
E1BR42	335	K	4.69076	Down	6.56e-06	Dedicator of cytokinesis 2
P21611	108	K	4.68451	Down	0.0486662	Beta-2-microglobulin
F1NYW0	239	K	4.66819	Down	1.76e-13	Tyrosine-protein phosphatase non-receptor type
F1NCE3	655	K	4.66501	Down	2.38e-10	Pre-mRNA processing factor 40 homolog A
Q5ZKY0	17	K	4.65807	Down	0.00419317	Transmembrane protein 175
E1C653	78	K	4.6408	Down	4.43e-07	Ribosomal protein L22 like 1
F1NQL7	763	K	4.63069	Down	3.89e-11	Diphosphoinositol pentakisphosphate kinase 2
E1C1D2	254	K	4.62763	Down	6.9e-06	Ubiquitin protein ligase E3 component n-recognin 2
F1NA45	229	K	4.62632	Down	2.08e-10	Chromosome 14 open reading frame 166
P41239	444	K	4.61489	Down	4.09e-05	Tyrosine-protein kinase CSK
P14315	223	K	4.61384	Down	2.35e-05	F-actin-capping protein subunit beta isoforms 1 and 2
Q5ZKN1	294	K	4.61022	Down	4.98e-09	Cyclin-dependent kinase 9
F1NMJ9	141	K	4.60719	Down	3.92e-06	Tyrosine-protein kinase
P42683	308	K	4.59812	Down	2.03e-11	Proto-oncogene tyrosine-protein kinase LCK
F1P5K0	266	K	4.59233	Down	1.65e-07	Polypyrimidine tract binding protein 1
R4GJH6	451	K	4.58664	Down	4.4e-10	Inositol 1,4,5-trisphosphate receptor interacting protein
R4GH86	69	K	4.57433	Down	0.00347711	Glutathione peroxidase (Fragment)
E1BYZ9	138	K	4.57339	Down	4.77e-10	C2H6orf52
F1NLJ3	538	K	4.5681	Down	6.16e-11	Ribosomal protein S6 kinase A3
F1NLM1	229	K	4.56237	Down	5.75e-07	TNF receptor associated factor 1
Q5ZIV9	687	K	4.56006	Down	4.8e-10	Adseverin
E1BUH7	22	K	4.54962	Down	2.31e-06	TMEM43
H9L0I0	192	K	4.51781	Down	1.61e-11	Heterogeneous nuclear ribonucleoprotein K
F1N9L9	341	K	4.51719	Down	5.79e-07	Ubiquitin associated and SH3 domain containing A
E1BTA0	161	K	4.50936	Down	5.64e-05	Catechol-O-methyltransferase
Q90705	845	K	4.5014	Down	3.32e-13	Elongation factor 2
P09654	328	K	4.48515	Down	2.02e-12	Vimentin
Q5ZIN4	452	K	4.47426	Down	0.00735166	Protein inhibitor of activated STAT 2
F6SU00	201	K	4.45816	Down	3.79e-05	Annexin
R4GJ16	241	K	4.45699	Down	1.77e-12	Tyrosine-protein kinase
F1NLM1	483	K	4.45656	Down	1.14e-05	TNF receptor associated factor 1
E1BR42	142	K	4.45595	Down	1.22e-09	Dedicator of cytokinesis 2
Q9YGL9	397	K	4.43975	Down	8.75e-07	Sarcoplasmic/endoplasmic reticulum calcium ATPase 3
R4GHX2	136	K	4.40401	Down	7.27e-10	Peptidyl-prolyl cis-trans isomerase (Fragment)
F6SG96	287	K	4.39775	Down	9.06e-09	Heterogeneous nuclear ribonucleoprotein R
F1NLI7	376	K	4.39675	Down	2e-06	ASH2 like histone lysine methyltransferase complex subunit
F1P3U1	552	K	4.3953	Down	0.0382401	MICOS complex subunit MIC60 (Mitofilin)
E1BQC5	1174	K	4.39234	Down	3.93e-08	Poly [ADP-ribose] polymerase (PARP) (EC 2.4.2.30)
E1BQU5	61	K	4.37313	Down	4.41e-07	Low density lipoprotein receptor adaptor protein 1
Q5F424	13	K	4.35635	Down	5.43e-12	Chaperonin containing TCP1 subunit 2
F1P3I1	249	K	4.35533	Down	6.28e-07	Slingshot protein phosphatase 2
P12276	1859	K	4.35007	Down	1.01e-05	Fatty acid synthase
Q5ZLS2	63	K	4.34402	Down	1.56e-09	Enhancer of mRNA-decapping protein 3
F1NGM0	32	K	4.34207	Down	3.91e-06	EH domain containing 3
P14732	372	K	4.33767	Down	1.94e-09	Lamin-B2
P51901	100	K	4.33656	Down	1.57e-12	Annexin A6
P80585	28	K	4.31445	Down	7.36e-13	Tubulin-specific chaperone A
F6SQ85	40	K	4.30757	Down	3.5e-05	Serine/threonine kinase 26
E1C626	319	K	4.30392	Down	1.12e-11	TNF receptor associated factor 6
E1BZ00	353	K	4.27667	Down	2.79e-10	Negative regulator of ubiquitin like proteins 1
D5LPR1	396	K	4.2735	Down	2.66e-06	Fascin
P0CB50	68	K	4.26901	Down	1.53e-09	Peroxiredoxin-1
R4GIN8	33	K	4.26815	Down	1.2e-08	Protein kinase cAMP-activated catalytic subunit beta
R4GIN8	303	K	4.2612	Down	0.00267636	Protein kinase cAMP-activated catalytic subunit beta
F1NJ73	129	K	4.26116	Down	4.71e-07	Adenylate kinase (Fragment)
Q8JGM8	100	K	4.25999	Down	1.44e-09	BH3-interacting domain death agonist
E1C0F5	52	K	4.25514	Down	2.17e-11	Protein-L-isoaspartate (D-aspartate) O-methyltransferase domain containing 2
Q5ZMR3	52	K	4.25514	Down	2.17e-11	Protein-L-isoaspartate O-methyltransferase domain-containing protein 1
O93327	304	K	4.24805	Down	0.000220863	Core histone macro-H2A.1
Q5F3T2	324	K	4.24458	Down	0.0497007	Septin 9
F1NPP8	485	K	4.22623	Down	5.21e-09	Clathrin interactor 1
R4GJ16	239	K	4.21388	Down	9.15e-10	Tyrosine-protein kinase
E1BZL0	457	K	4.2114	Down	1.37e-07	Ubiquitin carboxyl-terminal hydrolase
F1N843	34	K	4.19548	Down	7.57e-05	Tyrosine-protein phosphatase non-receptor type
P14732	91	K	4.19261	Down	2.15e-06	Lamin-B2
P12264	82	K	4.19064	Down	2.04e-07	Erythroid protein 4.1 (Fragment)
F1NI89	113	K	4.18689	Down	3.58e-10	S-(hydroxymethyl)glutathione dehydrogenase
P50147	35	K	4.18344	Down	4.04e-08	Guanine nucleotide-binding protein G(i) subunit alpha-2
P51913	221	K	4.17662	Down	0.000679006	Alpha-enolase
F1NEP9	918	K	4.17525	Down	0.00238466	Replication factor C subunit 1
F1NKL4	4433	K	4.16943	Down	4.92e-07	Dynein cytoplasmic 1 heavy chain 1
Q5ZJK8	418	K	4.16369	Down	1.88e-09	T-complex protein 1 subunit eta
Q5ZJ70	354	K	4.16313	Down	1.54e-10	Programmed cell death 6 interacting protein
F1N8Y3	271	K	4.15638	Down	1.16e-07	CBR1
E1BSD8	13	K	4.15251	Down	5.95e-09	RNA polymerase II subunit H
Q5ZL97	105	K	4.1503	Down	8.42e-11	Engulfment and cell motility 1
P13648	200	K	4.14465	Down	3.4e-08	Lamin-A
E1BV75	253	K	4.13819	Down	2.63e-10	Dehydrogenase/reductase 7
E1C3L4	537	K	4.1377	Down	5.04e-09	E3 ubiquitin-protein ligase (EC 2.3.2.26)
F1NBJ2	95	K	4.13269	Down	1.54e-09	Serine/threonine-protein phosphatase 2A 55 kDa regulatory subunit B
E1BX13	272	K	4.12977	Down	2.02e-08	E3 ubiquitin-protein ligase TRIM62
F1NLF0	42	K	4.12226	Down	7.43e-07	Epidermal growth factor receptor pathway substrate 15
Q5ZKG5	156	K	4.11125	Down	0.0459538	Low molecular weight phosphotyrosine protein phosphatase
Q5ZM34	88	K	4.10782	Down	2.12e-08	Serine/threonine kinase 17b
O93480	139	K	4.10725	Down	0.00237867	Chromobox protein (CHCB1)
F1N843	221	K	4.10604	Down	0.000235602	Tyrosine-protein phosphatase non-receptor type
F1N9L1	644	K	4.10207	Down	0.00063932	Protein kinase C
E1BZJ3	432	K	4.08642	Down	7.24e-07	NPL4 homolog, ubiquitin recognition factor
Q6B842	379	K	4.07011	Down	1.66e-07	Carnitine palmitoyltransferase I
Q5ZME1	567	K	4.05942	Down	0.000227299	Heterogeneous nuclear ribonucleoprotein A2/B1
Q5ZMD1	80	K	4.0592	Down	7.39e-07	14-3-3 protein theta
E1BQC5	578	K	4.05773	Down	1.68e-09	Poly [ADP-ribose] polymerase (PARP) (EC 2.4.2.30)
Q5ZLC3	330	K	4.05375	Down	3.86e-08	COP9 signalosome subunit 5
Q5ZK05	143	K	4.04282	Down	0.00128804	Toll-interacting protein
A5HNF6	264	K	4.03758	Down	1.6e-08	Myeloid differentiation primary response protein MyD88
F1P3U1	502	K	4.03087	Down	4.77e-10	MICOS complex subunit MIC60 (Mitofilin)
E1BRA3	285	K	4.02557	Down	0.0122471	Non-specific serine/threonine protein kinase (EC 2.7.11.1)
F1NRI4	38	K	4.01794	Down	0.00289644	Dynein light chain LC8-type 2
F1NCI0	800	K	4.01579	Down	0.00971834	WDFY4
F1NQL7	811	K	4.0081	Down	4.88e-09	Diphosphoinositol pentakisphosphate kinase 2
E1BSG5	840	K	4.00734	Down	3.03e-06	Eukaryotic translation initiation factor 4 gamma 1
F1NU06	123	K	4.00462	Down	9.92e-09	Mitochondrial pyruvate carrier
P00356	213	K	3.9998	Down	1.16e-11	Glyceraldehyde-3-phosphate dehydrogenase
E1C2A1	20	K	3.99781	Down	1.01e-07	Acidic leucine-rich nuclear phosphoprotein 32 family member A
P00356	137	K	3.99742	Down	2.53e-12	Glyceraldehyde-3-phosphate dehydrogenase
F1NJL5	699	K	3.98455	Down	2.32e-06	CDC2L1
Q5F337	153	K	3.98091	Down	7.29e-08	Ras-related C3 botulinum toxin substrate 2
F1NIP5	172	K	3.98074	Down	0.000452232	PRPS1
Q5ZLF0	352	K	3.97941	Down	1.24e-09	Hsc70-interacting protein
E1BXC2	177	K	3.97628	Down	1.24e-11	S-formylglutathione hydrolase (EC 3.1.2.12)
R4GLX2	183	K	3.96968	Down	2.01e-07	ADP ribosylation factor like GTPase 9
F1NU17	30	K	3.95595	Down	3.17e-10	Phosphoglycerate kinase
Q5ZLR6	22	K	3.95325	Down	2.36e-07	Rho guanine nucleotide exchange factor 6
F1NV65	1191	K	3.94796	Down	6.44e-05	Dmx like 1
F1P463	9	K	3.94187	Down	0.00433178	Carnosine dipeptidase 2
Q5ZM73	187	K	3.94065	Down	8.4e-09	Mitochondrial Rho GTPase 1
Q7SX63	249	K	3.93355	Down	1.09e-06	Heat shock protein 70
F1NIM4	275	K	3.93301	Down	0.000114	Peptidylprolyl isomerase (EC 5.2.1.8)
E1BYP1	827	K	3.92257	Down	1.73e-07	Kinesin-like protein
Q90999	478	K	3.92198	Down	2.5e-05	TGF-beta receptor type-2
F1N9R7	20	K	3.91503	Down	1.06e-08	RAB29, member RAS oncogene family
F1NSA0	343	K	3.90328	Down	5.67e-07	Pleckstrin
F1NHZ7	309	K	3.90319	Down	0.00564017	Solute carrier family 30 member 1
F1NZA1	351	K	3.89308	Down	3.49e-08	Tubulin tyrosine ligase like 12
P16236	327	K	3.88864	Down	2.69e-09	Proto-oncogene c-Rel
Q9YGL9	515	K	3.88196	Down	4.84e-07	Sarcoplasmic/endoplasmic reticulum calcium ATPase 3
F1P555	406	K	3.88124	Down	0.00171072	Splicing factor proline and glutamine rich
Q5ZJW4	82	K	3.88121	Down	4.16e-08	Vesicle-trafficking protein SEC22b
E1BWS4	80	K	3.88059	Down	0.00655733	Peptidyl-tRNA hydrolase 2
F1P409	323	K	3.87988	Down	7.92e-09	FYVE, RhoGEF and PH domain containing 3
F1NDM6	298	K	3.86946	Down	3.82e-08	Polycomb group ring finger 6
F1NMS0	163	K	3.85773	Down	2.88e-05	AKT serine/threonine kinase 1
A5HUJ4	367	K	3.85239	Down	0.00226726	Tripartite motif protein 7
Q5F4C0	199	K	3.84759	Down	8.63e-06	Voltage-gated hydrogen channel 1
F1NFX3	220	K	3.84738	Down	0.0339511	Kinase (EC 2.7.-.-)
P18652	450	K	3.83921	Down	0.0088291	Ribosomal protein S6 kinase 2 alpha
E1BQC5	239	K	3.83393	Down	6.86e-12	Poly [ADP-ribose] polymerase (PARP) (EC 2.4.2.30)
E1BU55	15	K	3.83016	Down	0.0103362	MINDY lysine 48 deubiquitinase 3
P23913	151	K	3.82832	Down	3.11e-05	Lamin-B receptor
P38531	129	K	3.82801	Down	0.00136327	Heat shock factor protein 3
R4GIN8	265	K	3.82675	Down	1.01e-06	Protein kinase cAMP-activated catalytic subunit beta
P00356	225	K	3.82559	Down	3.14e-10	Glyceraldehyde-3-phosphate dehydrogenase
F1P4A4	22	K	3.82511	Down	4.32e-05	RAS p21 protein activator 3
F1NSA0	255	K	3.82449	Down	6.33e-05	Pleckstrin
F1NLJ3	167	K	3.82236	Down	0.000316996	Ribosomal protein S6 kinase A3
F1NV94	372	K	3.81074	Down	6.27e-09	Fibrosin like 1
F1ND53	317	K	3.80266	Down	4.96e-08	TNFAIP3 interacting protein 2
Q5ZIV0	8	K	3.8017	Down	6.36e-06	Serine/threonine-protein phosphatase
F1NW40	606	K	3.80029	Down	0.0160249	Inositol polyphosphate phosphatase like 1
E1C8Z5	5	K	3.79841	Down	0.000378153	SH3 domain-binding glutamic acid-rich-like protein
Q8UVD9	314	K	3.79723	Down	3.41e-09	Far upstream element-binding protein 2
Q5ZJQ4	401	K	3.78841	Down	1.1e-07	SGK3 RCJMB04_16g8
Q9PSW9	47	K	3.78583	Down	8.15e-08	Histone H2B 8
F1NMJ9	917	K	3.77484	Down	7.08e-06	Tyrosine-protein kinase
Q1T765	265	K	3.77251	Down	2.04e-07	Centromere protein N
F1NUA2	39	K	3.77016	Down	1.62e-10	Actin-related protein 2/3 complex subunit 5 (Fragment)
Q5ZJJ9	82	K	3.75845	Down	1.78e-07	Osteoclast-stimulating factor 1
Q5ZL34	185	K	3.75813	Down	0.0208555	Cleavage and polyadenylation specificity factor subunit 6
F1NMJ9	249	K	3.75664	Down	2.17e-09	Tyrosine-protein kinase
P14731	329	K	3.75642	Down	1.34e-08	Lamin-B1
P47838	58	K	3.75288	Down	9.91e-07	40S ribosomal protein S6
P14732	254	K	3.74737	Down	0.00764591	Lamin-B2
F1NBW8	164	K	3.7453	Down	1.66e-10	SLC25A6
F1P555	361	K	3.73272	Down	4.38e-06	Splicing factor proline and glutamine rich
P08251	22	K	3.72889	Down	1.31e-08	Sodium/potassium-transporting ATPase subunit beta-1
Q8UWC5	482	K	3.72162	Down	0.000579339	Nuclear protein matrin 3
E1BR42	1275	K	3.70147	Down	3.74e-11	Dedicator of cytokinesis 2
Q5ZMN2	153	K	3.69517	Down	0.0136602	DNA replication licensing factor MCM3
R4GHX2	31	K	3.6909	Down	2.18e-10	Peptidyl-prolyl cis-trans isomerase (Fragment)
F1NKC1	50	K	3.68897	Down	1.73e-05	KDM6A
R4GLX2	208	K	3.68842	Down	2.6e-13	ADP ribosylation factor like GTPase 9
F1NG02	8396	K	3.68473	Down	0.00370906	Nesprin-1
D5LPR1	247	K	3.68464	Down	0.00358023	Fascin
F1NEY5	373	K	3.67431	Down	0.00841792	TNF receptor superfamily member 21
P14732	477	K	3.66826	Down	7.63e-05	Lamin-B2
F1P5I8	1265	K	3.66696	Down	3.09e-07	Acyl-CoA binding domain containing 3
E1BV83	1463	K	3.65702	Down	2.2e-05	NUP205
F1NZJ2	885	K	3.65066	Down	1.82e-12	Hexokinase
Q91955	114	K	3.64809	Down	2.51e-06	Myotrophin
R4GHX2	64	K	3.64691	Down	2.51e-11	Peptidyl-prolyl cis-trans isomerase (Fragment)
E1BV75	322	K	3.64592	Down	3.68e-06	Dehydrogenase/reductase 7
F1N8Y3	185	K	3.64091	Down	1.27e-07	CBR1
Q5ZJ38	50	K	3.63787	Down	1.45e-09	RANBP1 RCJMB04_20p3
F1NLJ3	409	K	3.63525	Down	5.42e-07	Ribosomal protein S6 kinase A3
Q5ZKI1	134	K	3.61691	Down	1.03e-09	Chloride intracellular channel protein
Q5ZME1	42	K	3.61158	Down	0.000487529	Heterogeneous nuclear ribonucleoprotein A2/B1
P23913	149	K	3.60678	Down	2.68e-09	Lamin-B receptor
Q5F477	256	K	3.606	Down	1.29e-09	Lipid droplet-associated hydrolase
F1NC47	130	K	3.60531	Down	0.000342367	BCL2 interacting protein 1
Q5ZMT0	196	K	3.60346	Down	2.73e-10	14-3-3 protein epsilon
Q5ZKI1	16	K	3.60277	Down	0.000146861	Chloride intracellular channel protein
F1P409	295	K	3.59678	Down	1.11e-06	FYVE, RhoGEF and PH domain containing 3
E1C6G6	464	K	3.59402	Down	0.00118645	Signal recognition particle 54 kDa protein
E1BXT5	157	K	3.59139	Down	4.07e-06	TP53RK binding protein
F1NH81	260	K	3.58648	Down	1.94e-05	Polyadenylate-binding protein (Fragment)
E1BVX9	284	K	3.58335	Down	1.13e-05	Signal recognition particle subunit SRP72
E1BZJ3	303	K	3.56951	Down	1.11e-07	NPL4 homolog, ubiquitin recognition factor
F1NIJ6	225	K	3.56205	Down	2.19e-05	Glucose-6-phosphate isomerase
F1NFH6	673	K	3.55346	Down	5.38e-06	Phospholipid-transporting ATPase
E1C4W1	376	K	3.55262	Down	3.02e-05	CYP2J23
F1NF28	821	K	3.55255	Down	1.08e-05	WAPL cohesin release factor
E1BR42	494	K	3.55058	Down	4.15e-06	Dedicator of cytokinesis 2
P42683	227	K	3.54608	Down	3.63e-08	Proto-oncogene tyrosine-protein kinase LCK
Q02440	1008	K	3.54152	Down	0.0032289	Unconventional myosin-Va
E1BTC5	33	K	3.53948	Down	1.73e-06	Tyrosine-protein phosphatase non-receptor type
A7E3K8	436	K	3.53911	Down	5.05e-05	Predicted NADPH oxidase-2
R4GIN8	252	K	3.53666	Down	2.56e-07	Protein kinase cAMP-activated catalytic subunit beta
F1NAK4	1737	K	3.53584	Down	0.00578226	GCN1, eIF2 alpha kinase activator homolog
P14732	503	K	3.53102	Down	2.3e-07	Lamin-B2
E1C2A1	86	K	3.52324	Down	8.54e-08	Acidic leucine-rich nuclear phosphoprotein 32 family member A
F1NKW9	147	K	3.52225	Down	6.94e-06	Proteasome 26S subunit, non-ATPase 5
F6SU00	365	K	3.51874	Down	1.94e-08	Annexin
Q5F4C0	194	K	3.50645	Down	5.31e-06	Voltage-gated hydrogen channel 1
F1NIM4	392	K	3.50595	Down	2.03e-05	Peptidylprolyl isomerase (EC 5.2.1.8)
F1P1K1	452	K	3.50359	Down	0.00363993	Cyclin dependent kinase 17
P50890	89	K	3.50177	Down	6e-05	40S ribosomal protein SA
E1BYQ3	454	K	3.49903	Down	4.48e-08	Cullin 3
F1P3C8	235	K	3.49533	Down	0.00949781	Dynein cytoplasmic 1 intermediate chain 2
E1BYZ9	9	K	3.49311	Down	7.16e-10	C2H6orf52
Q5F478	917	K	3.49134	Down	9.56e-06	Serine/threonine-protein phosphatase 6 regulatory ankyrin repeat subunit B
Q5ZMN1	5	K	3.48776	Down	2.29e-09	G3BP stress granule assembly factor 1
R4GHX2	26	K	3.48772	Down	1.53e-07	Peptidyl-prolyl cis-trans isomerase (Fragment)
Q5F359	9	K	3.48768	Down	1.69e-10	Trafficking protein particle complex subunit 5
F1P1V1	94	K	3.48171	Down	2.23e-11	Serine/threonine kinase 38 like
E1C832	1091	K	3.47889	Down	2.45e-07	Structural maintenance of chromosomes flexible hinge domain containing 1
F1NC49	370	K	3.47758	Down	8.15e-13	Alanyl-tRNA synthetase domain containing 1
F1NYM4	352	K	3.47678	Down	2.06e-10	Tetratricopeptide repeat domain 38
P28497	273	K	3.47393	Down	6.14e-10	F-actin-capping protein subunit alpha-2
E1BQU5	71	K	3.46673	Down	6.48e-05	Low density lipoprotein receptor adaptor protein 1
Q5ZKX2	20	K	3.46386	Down	1.67e-06	Proteasome 26S subunit, ATPase 6
O93480	155	K	3.45976	Down	8.8e-05	Chromobox protein (CHCB1)
P24367	62	K	3.45325	Down	0.0293773	Peptidyl-prolyl cis-trans isomerase B
R4GKV5	7	K	3.44959	Down	4.77e-09	ER membrane protein complex subunit 6
F1NBT0	159	K	3.44822	Down	2.58e-05	Serine/threonine-protein kinase 10
F1NZS9	336	K	3.44205	Down	1.85e-08	TMPO
F1P3Q8	283	K	3.44043	Down	0.00330552	Crooked neck pre-mRNA splicing factor 1
F1P555	402	K	3.43785	Down	0.0096783	Splicing factor proline and glutamine rich
F1NIB4	63	K	3.43764	Down	0.00225424	Heterogeneous nuclear ribonucleoprotein A/B
E1BWJ3	98	K	3.43646	Down	2.64e-05	Mediator complex subunit 14
Q5ZIY8	168	K	3.43156	Down	0.000398895	Ribonuclease/angiogenin inhibitor 1
E1BWJ5	2300	K	3.42731	Down	8.54e-10	Ubiquitin carboxyl-terminal hydrolase
P30352	17	K	3.4231	Down	2.76e-06	Serine/arginine-rich splicing factor 2
P07630	224	K	3.42255	Down	1.71e-07	Carbonic anhydrase 2
F1NYZ9	505	K	3.42241	Down	1.09e-07	NLR family CARD domain containing 5
E1BTL6	137	K	3.42176	Down	7.73e-06	Forkhead box J2
F1NCC9	79	K	3.41858	Down	4.44e-06	SWI/SNF related, matrix associated, actin dependent regulator of chromatin, subfamily e, member 1
Q5ZLP2	179	K	3.41814	Down	0.00096432	Methylthioribulose-1-phosphate dehydratase
Q5XKY5	124	K	3.41175	Down	5.61e-05	Aminoimidazole-4-carboxamide ribonucleotidetransformylase/IMP cyclohydrolase
P14105	299	K	3.40796	Down	5.2e-05	Myosin-9
E1BW98	209	K	3.40648	Down	6.48e-05	G protein subunit beta 4
Q5ZMB8	169	K	3.40171	Down	2.3e-08	Proteasome 26S subunit, ATPase 2
F1NDS5	10	K	3.39194	Down	0.00128733	Prefoldin subunit 1
Q9YH06	30	K	3.39092	Down	1.11e-10	High mobility group protein B1
F1NKQ0	307	K	3.39085	Down	0.0395335	F-box and leucine rich repeat protein 17
Q5F3F2	677	K	3.38825	Down	0.000102921	Histone H2A deubiquitinase MYSM1
Q5ZLF0	116	K	3.38164	Down	1.82e-08	Hsc70-interacting protein
F1NMS0	377	K	3.38122	Down	8.94e-09	AKT serine/threonine kinase 1
Q5ZM45	168	K	3.38122	Down	0.000454786	Ubiquitin carboxyl-terminal hydrolase 48
E1C6U4	1337	K	3.37472	Down	4e-08	General transcription factor IIIC subunit 1
F1N9J3	576	K	3.37233	Down	0.000142398	LOC419563
F1NMN7	501	K	3.36985	Down	4.93e-09	ALDH9A1
F1N847	276	K	3.36865	Down	4.93e-06	cAMP responsive element modulator
F1NQ66	487	K	3.35241	Down	3.18e-07	TNFAIP3 interacting protein 1
E1BV20	3	K	3.34801	Down	4.12e-06	PHD finger protein 5A
E1BX69	591	K	3.3435	Down	3.29e-07	Eukaryotic translation initiation factor 2 alpha kinase 3
P00337	59	K	3.33788	Down	8.58e-07	L-lactate dehydrogenase B chain
E1C080	100	K	3.3356	Down	1.35e-05	RAB8B, member RAS oncogene family
Q6EE31	260	K	3.32576	Down	5.04e-05	T-complex protein 1 subunit theta
F1N9L1	587	K	3.32265	Down	1.3e-06	Protein kinase C
Q5F478	30	K	3.31985	Down	2.56e-05	Serine/threonine-protein phosphatase 6 regulatory ankyrin repeat subunit B
F1NH33	434	K	3.30583	Down	5.54e-08	Aldehyde dehydrogenase
F1NH79	1864	K	3.3053	Down	0.00893743	Chromodomain helicase DNA binding protein 4
O73885	451	K	3.30504	Down	5.85e-11	Heat shock cognate 71 kDa protein
F1NQL7	786	K	3.30316	Down	0.0122979	Diphosphoinositol pentakisphosphate kinase 2
R4GJ16	320	K	3.29376	Down	3.12e-06	Tyrosine-protein kinase
P84169	115	K	3.29164	Down	3.17e-08	26S proteasome non-ATPase regulatory subunit 13
Q5ZLF0	184	K	3.28948	Down	8.15e-06	Hsc70-interacting protein
E1C6U4	1705	K	3.28599	Down	0.00775232	General transcription factor IIIC subunit 1
E1BVX9	298	K	3.26422	Down	6.06e-06	Signal recognition particle subunit SRP72
F1NMS0	111	K	3.26119	Down	6.88e-10	AKT serine/threonine kinase 1
Q5ZM91	223	K	3.2611	Down	3.03e-06	cAMP-dependent protein kinase type I-alpha regulatory subunit
Q5ZMR3	171	K	3.25745	Down	3.94e-08	Protein-L-isoaspartate O-methyltransferase domain-containing protein 1
P13648	310	K	3.25713	Down	0.000259368	Lamin-A
F1NAR8	243	K	3.25498	Down	9.92e-11	Solute carrier family 2 member 6
F1NE72	246	K	3.25113	Down	0.000219615	Lysine--tRNA ligase
P84229	80	K	3.25048	Down	1.91e-08	Histone H3.2
P14731	378	K	3.24872	Down	9.05e-08	Lamin-B1
P00548	206	K	3.2444	Down	4.33e-08	Pyruvate kinase PKM
P26446	298	K	3.24384	Down	4.06e-08	Poly [ADP-ribose] polymerase 1
F1NMJ9	207	K	3.24154	Down	1.11e-06	Tyrosine-protein kinase
P14732	382	K	3.24109	Down	9.35e-05	Lamin-B2
R4GIU0	194	K	3.24076	Down	0.0155175	endonuclease G, mitochondrial
F1NJL5	653	K	3.23689	Down	2.52e-07	CDC2L1
E1BZE6	42	K	3.23468	Down	4.84e-07	Heterogeneous nuclear ribonucleoprotein A3
Q6EE31	62	K	3.22447	Down	8.36e-10	T-complex protein 1 subunit theta
E1C2F7	1263	K	3.21752	Down	5.82e-05	SWI/SNF related, matrix associated, actin dependent regulator of chromatin, subfamily a, member 2
E1C619	1958	K	3.21188	Down	0.0483488	ATP binding cassette subfamily A member 1
F1NZF2	3602	K	3.20986	Down	0.00078411	MYC binding protein 2, E3 ubiquitin protein ligase
F1NH72	79	K	3.20664	Down	1.55e-09	DEF6, guanine nucleotide exchange factor
F1NCH3	538	K	3.20074	Down	5.15e-07	HECT and RLD domain containing E3 ubiquitin protein ligase 4
P42558	60	K	3.17404	Down	2.6e-08	GTP-binding nuclear protein Ran
Q9PSW9	109	K	3.17101	Down	4.33e-08	Histone H2B 8
F1NPT0	160	K	3.16757	Down	7.3e-08	Dynamin 1 like
F1P179	197	K	3.16734	Down	1.96e-07	Glutamyl-prolyl-tRNA synthetase
Q9PV94	8	K	3.16498	Down	0.000218223	Small nuclear ribonucleoprotein-associated protein B'
E1C7J0	123	K	3.16288	Down	8.42e-07	Heme oxygenase 2
H9KZT7	59	K	3.15612	Down	0.000204562	Interleukin enhancer binding factor 2
F1NN16	51	K	3.15049	Down	2.51e-07	40S ribosomal protein S7
F1NDV3	1016	K	3.14808	Down	6.67e-12	Nucleoporin 133
R4GFT6	428	K	3.14312	Down	6.89e-05	Sad1 and UNC84 domain containing 2
P14732	72	K	3.14283	Down	2.59e-06	Lamin-B2
F1NH81	74	K	3.13297	Down	0.000195365	Polyadenylate-binding protein (Fragment)
F1N9B7	24	K	3.12236	Down	3.01e-08	RAD23 homolog B, nucleotide excision repair protein
E1C2F7	1137	K	3.12117	Down	7.35e-08	SWI/SNF related, matrix associated, actin dependent regulator of chromatin, subfamily a, member 2
E1BVS1	426	K	3.11894	Down	8.59e-10	E3 ubiquitin-protein ligase
Q04678	15	K	3.11846	Down	5.02e-08	FACT complex subunit SSRP1
P09654	286	K	3.11813	Down	5.26e-09	Vimentin
P47832	119	K	3.10756	Down	1.96e-06	60S ribosomal protein L26 (Fragment)
P15771	376	K	3.10021	Down	1.18e-07	Nucleolin
P16039	239	K	3.09724	Down	0.0127473	Nucleophosmin
F1P1G7	121	K	3.0934	Down	6.02e-05	HTATSF1
F1NKY6	156	K	3.08929	Down	1.33e-08	Copine 1
P14105	835	K	3.08919	Down	2.65e-07	Myosin-9
F1NIX2	211	K	3.08733	Down	0.00110463	DDX3X
E1BWM5	120	K	3.08724	Down	9.94e-10	FUN14 domain-containing protein 1
Q5ZIY8	917	K	3.08026	Down	1.52e-06	Ribonuclease/angiogenin inhibitor 1
F1NE09	425	K	3.07924	Down	2.44e-06	Cytoplasmic FMR1 interacting protein 2
F1NZJ2	187	K	3.066	Down	5.13e-08	Hexokinase
Q6EE31	134	K	3.0655	Down	3.44e-05	T-complex protein 1 subunit theta
F1P555	353	K	3.06315	Down	1.38e-09	Splicing factor proline and glutamine rich
F1NUK8	176	K	3.0618	Down	0.0122046	Small nuclear ribonucleoprotein U5 subunit 40
P58268	108	K	3.06135	Down	1.29e-05	Zinc finger protein ubi-d4
Q5ZIH1	31	K	3.06014	Down	3.55e-07	RCJMB04_26e18
Q5ZIZ5	109	K	3.05841	Down	2.38e-06	Non-POU domain containing octamer binding
Q5ZLS7	302	K	3.05557	Down	1.33e-08	Putative oxidoreductase GLYR1
F1NXP2	238	K	3.05316	Down	0.00328501	General transcription factor IIB
Q5ZM34	74	K	3.05255	Down	2.13e-06	Serine/threonine kinase 17b
F1N8E6	95	K	3.04771	Down	6.25e-10	EMC8
Q5ZJQ6	51	K	3.04281	Down	8.94e-07	Aspartyl-tRNA synthetase
F1NF28	895	K	3.04147	Down	2.6e-08	WAPL cohesin release factor
F1P337	284	K	3.04077	Down	3.53e-06	Sorting nexin
P08284	98	K	3.03614	Down	0.00158234	Histone H1.01
F1P409	485	K	3.03419	Down	0.00735407	FYVE, RhoGEF and PH domain containing 3
F1ND53	300	K	3.0318	Down	2.32e-05	TNFAIP3 interacting protein 2
F1P1K3	371	K	3.02166	Down	0.0104621	Arp2/3 complex 34 kDa subunit
Q5F418	574	K	3.0215	Down	0.000532193	26S proteasome non-ATPase regulatory subunit 1
E1C2B1	254	K	3.02047	Down	2.32e-08	HBP1
Q5F3C1	278	K	3.01801	Down	2.16e-05	Sphingolipid delta(4)-desaturase DES1
Q5ZJH9	149	K	3.0137	Down	8.42e-07	H/ACA ribonucleoprotein complex subunit 4
F1NMS0	64	K	3.01269	Down	0.0283771	AKT serine/threonine kinase 1
F1N9B7	67	K	3.01161	Down	0.00155467	RAD23 homolog B, nucleotide excision repair protein
E1C718	846	K	3.007	Down	1.94e-10	Ubiquitin carboxyl-terminal hydrolase
Q5ZKJ2	91	K	3.00588	Down	0.01675	Tyrosine 3-monooxygenase/tryptophan 5-monooxygenase activation protein eta
E1C6Q5	242	K	2.99871	Down	0.000769732	Non-specific protein-tyrosine kinase
E1C8H2	98	K	2.9926	Down	2.83e-06	Testis expressed 264
E1BS06	114	K	2.99141	Down	2.8e-06	Ribosomal protein L23a
P16039	267	K	2.98927	Down	8.14e-05	Nucleophosmin
F1NF89	88	K	2.98872	Down	2.84e-09	40S ribosomal protein S24
E1C1R4	843	K	2.98696	Down	3.22e-08	Ubiquitin carboxyl-terminal hydrolase 47
H9KZY3	428	K	2.98371	Down	7.5e-06	Rh family B glycoprotein (gene/pseudogene)
Q8UWC5	546	K	2.98269	Down	3.46e-07	Nuclear protein matrin 3
F1P541	117	K	2.97914	Down	1.69e-09	Ubiquitin carboxyl-terminal hydrolase
F1NBW8	61	K	2.97653	Down	4.04e-09	SLC25A6
H9L0I0	112	K	2.97107	Down	1.22e-06	Heterogeneous nuclear ribonucleoprotein K
P43347	19	K	2.96996	Down	7.13e-05	Translationally-controlled tumor protein homolog
E1BXG0	38	K	2.96548	Down	4.45e-06	Peptidyl-prolyl cis-trans isomerase
Q5ZI72	170	K	2.96205	Down	2.01e-06	Heterogeneous nuclear ribonucleoprotein D-like
P08629	102	K	2.96065	Down	0.00010185	Thioredoxin
F1NLD7	445	K	2.95962	Down	0.000555804	Eukaryotic translation initiation factor 2 alpha kinase 2
Q5ZJH6	67	K	2.9561	Down	2.03e-08	Serine/threonine-protein kinase ULK3
Q5F486	407	K	2.95052	Down	0.0114949	BAG family molecular chaperone regulator 5
F1P010	166	K	2.94971	Down	3.35e-08	Actin-related protein 2/3 complex subunit 4
Q8JFP1	239	K	2.94755	Down	0.0101226	Eukaryotic initiation factor 4A-II
Q04584	30	K	2.94256	Down	0.00142176	Zyxin
E1BZT5	746	K	2.93911	Down	1.06e-06	Pre-mRNA processing factor 8
Q9YGL9	352	K	2.93768	Down	5.91e-09	Sarcoplasmic/endoplasmic reticulum calcium ATPase 3
F1NLD7	426	K	2.93532	Down	1.06e-07	Eukaryotic translation initiation factor 2 alpha kinase 2
E1BR42	61	K	2.93522	Down	5.89e-10	Dedicator of cytokinesis 2
E1C2H4	324	K	2.93166	Down	0.00110752	LEM domain containing 2
F1NA45	171	K	2.93016	Down	1.63e-06	Chromosome 14 open reading frame 166
E1C7K1	208	K	2.93013	Down	2.73e-08	Family with sequence similarity 98 member B
Q5ZKI1	59	K	2.92272	Down	0.0097692	Chloride intracellular channel protein
E1BTC3	1017	K	2.91246	Down	0.00679257	Protein tyrosine kinase 2 beta
F1P1G7	277	K	2.90885	Down	8.58e-07	HTATSF1
Q5ZM91	245	K	2.90859	Down	1.2e-09	cAMP-dependent protein kinase type I-alpha regulatory subunit
O57389	216	K	2.90843	Down	1.24e-07	CNP2
F1NL90	765	K	2.90837	Down	9.02e-10	Trimethylguanosine synthase 1
F1NLG5	308	K	2.90708	Down	9.3e-08	Sideroflexin (Fragment)
Q5ZI60	212	K	2.90116	Down	2.08e-07	Coronin
Q5ZKE7	73	K	2.9005	Down	4.78e-06	UMP-CMP kinase
P79781	48	K	2.88859	Down	4.01e-06	Ubiquitin-40S ribosomal protein S27a
E1BU31	99	K	2.88571	Down	3.51e-08	Zinc finger protein 451
E1C932	270	K	2.87793	Down	0.00367746	Major facilitator superfamily domain containing 10
Q6VN51	125	K	2.87768	Down	2.88e-06	Protein phospatase 3 regulatory subunit B alpha isoform type 1
F6RCM2	425	K	2.87647	Down	1.27e-07	Nucleoporin 58
P16039	273	K	2.87607	Down	3.37e-06	Nucleophosmin
E1C3X1	1892	K	2.87203	Down	1.6e-06	BUD31 homolog
P14105	760	K	2.86946	Down	1.22e-08	Myosin-9
F1NYZ9	799	K	2.8681	Down	5.47e-05	NLR family CARD domain containing 5
F1NJ10	126	K	2.86668	Down	0.000627591	Solute carrier family 25 member 5
F1NMS0	69	K	2.86621	Down	0.00220972	AKT serine/threonine kinase 1
F7BWA2	324	K	2.86132	Down	9.99e-08	Signal transducer and activator of transcription
R4GJH6	259	K	2.85701	Down	1.79e-05	Inositol 1,4,5-trisphosphate receptor interacting protein
Q5ZIG5	48	K	2.85603	Down	3.81e-06	Glutamine--fructose-6-phosphate transaminase 1
P42558	142	K	2.85538	Down	5.6e-05	GTP-binding nuclear protein Ran
E1BWT2	522	K	2.85398	Down	9.2e-05	Deltex E3 ubiquitin ligase 2
F1NPS0	826	K	2.85196	Down	4.08e-07	Nucleoporin 155
E1BYD2	114	K	2.84989	Down	8.07e-06	Nucleoporin 37
P15771	1106	K	2.84489	Down	1.51e-11	Nucleolin
E1BR42	1692	K	2.84336	Down	0.000527482	Dedicator of cytokinesis 2
Q7SX63	527	K	2.83729	Down	8.1e-09	Heat shock protein 70
E1C878	172	K	2.83471	Down	1.8e-05	Glucosamine-6-phosphate isomerase
F6SG96	328	K	2.83407	Down	1.01e-06	Heterogeneous nuclear ribonucleoprotein R
E1C6U4	1379	K	2.83017	Down	2.32e-05	General transcription factor IIIC subunit 1
P15771	553	K	2.8267	Down	2.24e-10	Nucleolin
E1BV83	1990	K	2.82479	Down	3.19e-10	NUP205
Q5F334	168	K	2.82277	Down	4.19e-10	Leucine-rich repeat-containing protein 59
Q9PSW9	121	K	2.82198	Down	0.00365563	Histone H2B 8
E1BVR7	104	K	2.82142	Down	5.99e-07	Protein phosphatase, Mg2+/Mn2+ dependent 1G
E1C2F7	1161	K	2.81715	Down	7.72e-07	SWI/SNF related, matrix associated, actin dependent regulator of chromatin, subfamily a, member 2
E1C2V9	304	K	2.81641	Down	0.0108797	ADP ribosylation factor GTPase activating protein 2
F6SG96	394	K	2.81493	Down	2.59e-08	Heterogeneous nuclear ribonucleoprotein R
F1NNT7	320	K	2.81298	Down	0.0110574	Myosin IF
E1BV83	1178	K	2.8113	Down	2.61e-06	NUP205
F1P569	47	K	2.81125	Down	0.0238513	REPS1
E1C2G3	28	K	2.80884	Down	5.13e-06	Mindbomb E3 ubiquitin protein ligase 1
P23913	143	K	2.80829	Down	7.52e-06	Lamin-B receptor
F1P4J6	97	K	2.80784	Down	0.0153645	Myotubularin related protein 14
F1NUR0	13	K	2.8047	Down	7.88e-08	ADP ribosylation factor like GTPase 13B
E1BX85	79	K	2.80264	Down	2.09e-06	GSTO1
F1P2G4	460	K	2.80099	Down	5.77e-07	Adenylyl cyclase-associated protein
R4GLP7	39	K	2.79845	Down	6.77e-05	Citrate synthase
Q5ZJV9	206	K	2.79737	Down	0.00110249	CCR4-NOT transcription complex subunit 7
Q4W5Z4	748	K	2.78838	Down	0.00042551	DNA (cytosine-5)-methyltransferase 3A
Q5F3W0	776	K	2.78736	Down	0.00150947	Caspase recruitment domain family member 11
Q5ZI60	311	K	2.78562	Down	2.97e-06	Coronin
H9KZT7	45	K	2.78104	Down	1.34e-16	Interleukin enhancer binding factor 2
F1P1G7	299	K	2.77731	Down	1.84e-07	HTATSF1
Q5ZMM7	113	K	2.77665	Down	6.69e-06	ELK3, ETS transcription factor
Q5ZJL8	320	K	2.7739	Down	6.75e-05	Alpha/beta hydrolase domain-containing protein 13
Q5F4B9	407	K	2.7656	Down	0.0152359	ATP binding cassette subfamily D member 3
E1C2F7	1005	K	2.75828	Down	1.48e-07	SWI/SNF related, matrix associated, actin dependent regulator of chromatin, subfamily a, member 2
Q5ZIZ6	262	K	2.75824	Down	1.42e-08	CTBP1 RCJMB04_22g9
F1NC02	64	K	2.75713	Down	1.01e-06	Proteasome subunit alpha type
F1N847	262	K	2.75554	Down	0.00678714	cAMP responsive element modulator
Q5ZMR9	1118	K	2.75479	Down	2.43e-05	Exportin-4
Q5ZKI1	43	K	2.75298	Down	5.44e-10	Chloride intracellular channel protein
E1C2L9	322	K	2.74975	Down	3.39e-05	Zinc finger protein 281
F1NN68	214	K	2.73846	Down	0.0400259	Phosphoinositide phospholipase C
Q5ZM36	196	K	2.73553	Down	1.17e-08	Eukaryotic initiation factor 4A-III
Q5ZLQ6	158	K	2.73002	Down	6.12e-09	14-3-3 protein beta/alpha
Q5ZMD1	158	K	2.73002	Down	6.12e-09	14-3-3 protein theta
Q5ZKC9	158	K	2.73002	Down	6.12e-09	14-3-3 protein zeta
Q5F433	27	K	2.72649	Down	1.6e-09	PRA1 family protein 3
F1NMJ9	7	K	2.72582	Down	9.4e-07	Tyrosine-protein kinase
Q5ZIR8	12	K	2.72565	Down	5.78e-05	Mitochondrial import inner membrane translocase subunit Tim9
P16039	56	K	2.719	Down	3.77e-06	Nucleophosmin
F1P555	259	K	2.71372	Down	0.00129515	Splicing factor proline and glutamine rich
Q5ZKD7	299	K	2.71369	Down	2.12e-06	Putative helicase MOV-10
P13648	269	K	2.71247	Down	2.19e-06	Lamin-A
P41239	329	K	2.71183	Down	2.92e-07	Tyrosine-protein kinase CSK
Q9PU45	162	K	2.71002	Down	1.56e-06	Radixin
Q5ZLN5	121	K	2.7073	Down	1.33e-05	TAR DNA-binding protein 43
E1BT75	646	K	2.70655	Down	3.04e-08	Exocyst complex component 7
P80566	153	K	2.70591	Down	5.37e-07	Superoxide dismutase [Cu-Zn]
E1BU55	71	K	2.70485	Down	0.00489048	MINDY lysine 48 deubiquitinase 3
E1C2F7	1145	K	2.70407	Down	0.000162358	SWI/SNF related, matrix associated, actin dependent regulator of chromatin, subfamily a, member 2
E1C2B1	436	K	2.70237	Down	0.00146161	HBP1
Q5ZKU1	149	K	2.70114	Down	6.09e-06	DCN1-like protein 1
Q5ZIA0	269	K	2.70003	Down	5.78e-07	Methyltransferase-like protein 16
F1NXP2	100	K	2.69779	Down	1.51e-09	General transcription factor IIB
Q90694	153	K	2.69578	Down	0.000279129	Cell division control protein 42 homolog
Q7T2T1	166	K	2.69291	Down	0.000240639	CUGBP Elav-like family member 2
Q5ZLE8	878	K	2.69171	Down	3.27e-08	DEAH-box helicase 38
Q5ZM76	204	K	2.6907	Down	2.08e-08	Far upstream element binding protein 3
Q8UVD9	320	K	2.6907	Down	2.08e-08	Far upstream element-binding protein 2
F1N8Y3	79	K	2.68388	Down	7.24e-08	CBR1
E1BX85	147	K	2.6837	Down	1.74e-07	GSTO1
Q90660	539	K	2.6831	Down	7.86e-07	Inhibitor of apoptosis protein
F1NG02	6259	K	2.67959	Down	0.000480766	Nesprin-1
F1NH67	661	K	2.67889	Down	0.0116251	CYLD lysine 63 deubiquitinase
Q5ZJK4	34	K	2.67818	Down	0.000733721	Serine/threonine-protein kinase 4
Q5ZIY8	41	K	2.67752	Down	6.91e-07	Ribonuclease/angiogenin inhibitor 1
Q5ZK01	227	K	2.6764	Down	0.000847304	Protein pelota homolog
E1BV83	571	K	2.67623	Down	2.58e-08	NUP205
F1NSP8	367	K	2.67264	Down	6.62e-06	Heterogeneous nuclear ribonucleoprotein U
E1C2C2	203	K	2.67168	Down	2.99e-07	Protein DDI1 homolog 2
Q9PSW9	86	K	2.67039	Down	0.000928693	Histone H2B 8
F1NLK6	613	K	2.6687	Down	0.000850107	Inositol polyphosphate-5-phosphatase B
E1C2G3	421	K	2.66743	Down	0.00338919	Mindbomb E3 ubiquitin protein ligase 1
E1C3X1	474	K	2.65911	Down	2.02e-09	BUD31 homolog
F1NM08	272	K	2.65898	Down	5.43e-08	DEAD-box RNA helicase
E1BZE6	157	K	2.65446	Down	9.06e-07	Heterogeneous nuclear ribonucleoprotein A3
Q5F3X8	622	K	2.65277	Down	2.88e-06	Protein transport protein Sec31A
F1NYI3	465	K	2.64906	Down	5.84e-07	tRNA-splicing ligase RtcB homolog
P47832	125	K	2.6459	Down	3.91e-06	60S ribosomal protein L26 (Fragment)
F1NLD7	415	K	2.62977	Down	5.79e-08	Eukaryotic translation initiation factor 2 alpha kinase 2
F1P226	260	K	2.62958	Down	0.000366168	Ubiquitin like modifier activating enzyme 2
Q5ZMA2	122	K	2.62744	Down	1.21e-08	Pre-mRNA-processing factor 19
F1NKL4	60	K	2.62632	Down	1.49e-09	Dynein cytoplasmic 1 heavy chain 1
E1BZL0	176	K	2.62132	Down	0.0143823	Ubiquitin carboxyl-terminal hydrolase
P23913	188	K	2.6202	Down	7.73e-08	Lamin-B receptor
Q5ZMV9	272	K	2.61917	Down	0.00307102	WD repeat-containing protein 24
P41239	393	K	2.61128	Down	1.88e-10	Tyrosine-protein kinase CSK
F1N9I5	313	K	2.61004	Down	3.59e-10	ELAV-like protein
F1NM67	219	K	2.60795	Down	0.00177783	Integrin beta
Q5ZKI1	77	K	2.60603	Down	4.33e-06	Chloride intracellular channel protein
E1BZ00	325	K	2.60444	Down	1.29e-07	Negative regulator of ubiquitin like proteins 1
F1NMS0	400	K	2.60349	Down	6e-06	AKT serine/threonine kinase 1
Q5F397	90	K	2.60089	Down	9.74e-05	RCJMB04_26p17
E1C717	290	K	2.59798	Down	3.47e-07	ELF2
F1NEI9	611	K	2.5952	Down	0.0031361	Nuclear pore complex protein Nup93
Q5ZJ54	152	K	2.5908	Down	2.07e-05	T-complex protein 1 subunit zeta
F1NMJ9	853	K	2.59044	Down	1.22e-08	Tyrosine-protein kinase
E1BZL0	992	K	2.58985	Down	0.000269495	Ubiquitin carboxyl-terminal hydrolase
F1NQL7	732	K	2.58105	Down	4.86e-07	Diphosphoinositol pentakisphosphate kinase 2
E1BZJ3	308	K	2.57836	Down	3.92e-08	NPL4 homolog, ubiquitin recognition factor
Q5ZLS7	535	K	2.5778	Down	0.000266582	Putative oxidoreductase GLYR1
E1BV83	1150	K	2.57577	Down	9.38e-09	NUP205
Q5F337	166	K	2.57535	Down	6.86e-07	Ras-related C3 botulinum toxin substrate 2
E1BZE6	63	K	2.57464	Down	1.54e-06	Heterogeneous nuclear ribonucleoprotein A3
F1NQL7	416	K	2.57427	Down	5.03e-06	Diphosphoinositol pentakisphosphate kinase 2
F1NCR4	406	K	2.57119	Down	8.02e-06	Ubiquitin carboxyl-terminal hydrolase
Q5ZKK5	195	K	2.56771	Down	0.000361465	Outer dense fiber protein 2
E1BTC3	292	K	2.56743	Down	5.51e-08	Protein tyrosine kinase 2 beta
F1NQT4	1189	K	2.56636	Down	5.3e-07	NPC intracellular cholesterol transporter 1
F1P409	287	K	2.56504	Down	1.52e-06	FYVE, RhoGEF and PH domain containing 3
E1C4M9	558	K	2.56265	Down	0.0214211	large neutral amino acids transporter small subunit 4(XP_015151520.1)
E1BV47	86	K	2.56057	Down	0.000298682	BUD31 homolog
F1N8G9	1521	K	2.55888	Down	1.95e-05	Eukaryotic translation initiation factor 4 gamma 3
F1P1K3	356	K	2.55791	Down	5.02e-05	Arp2/3 complex 34 kDa subunit
P84169	99	K	2.55552	Down	2.45e-05	26S proteasome non-ATPase regulatory subunit 13
Q5ZLX2	106	K	2.55289	Down	0.000121346	Eukaryotic translation initiation factor 2 subunit 1
F1NSP8	515	K	2.54671	Down	1.09e-07	Heterogeneous nuclear ribonucleoprotein U
F1P3Q8	313	K	2.54244	Down	2.63e-07	Crooked neck pre-mRNA splicing factor 1
F1NG44	68	K	2.54196	Down	1.01e-06	CDGSH iron sulfur domain 1
F1NJH1	551	K	2.54175	Down	0.000991505	Protein kinase C
F1NYV4	92	K	2.54072	Down	0.000247827	Glycerophosphodiester phosphodiesterase domain containing 1
F1NUD1	377	K	2.54002	Down	0.0114137	GPN-loop GTPase 1
F1NMJ9	328	K	2.53515	Down	1.84e-07	Tyrosine-protein kinase
E1BSR5	811	K	2.5347	Down	2.12e-07	RNA binding motif protein 25
F1NYS9	1078	K	2.53423	Down	0.000155309	Mitogen-activated protein kinase kinase kinase 5
F1NZJ2	828	K	2.53395	Down	0.00011731	Hexokinase
Q9PU55	240	K	2.52861	Down	1.69e-06	Lymphoid transcription factor
Q5ZM91	135	K	2.52708	Down	2.53e-08	cAMP-dependent protein kinase type I-alpha regulatory subunit
E1BWJ5	1627	K	2.52254	Down	2e-07	Ubiquitin carboxyl-terminal hydrolase
F1NII6	113	K	2.52205	Down	1.25e-06	Small nuclear ribonucleoprotein 13
F1NLI7	176	K	2.52137	Down	1.44e-07	ASH2 like histone lysine methyltransferase complex subunit
Q6EE31	7	K	2.51935	Down	2.13e-08	T-complex protein 1 subunit theta
E1BQA9	800	K	2.51631	Down	0.000530604	Cation-transporting ATPase (EC 3.6.3.-)
A5HNF6	285	K	2.50933	Down	6.38e-08	Myeloid differentiation primary response protein MyD88
P42558	37	K	2.50235	Down	0.000713794	GTP-binding nuclear protein Ran
Q5ZKK3	707	K	2.50161	Down	6.75e-05	Anaphase-promoting complex subunit 5
E1BQG4	475	K	2.50033	Down	2.78e-07	G protein-coupled receptor kinase (EC 2.7.11.-)
F1NJR5	339	K	2.49891	Down	0.000202828	Ankyrin 1
E1BUG9	65	K	2.49246	Down	0.0013055	NudC domain containing 2
E1BTG1	130	K	2.48857	Down	5.4e-07	Ribosomal protein L12
F1NLK6	644	K	2.48783	Down	0.000614964	Inositol polyphosphate-5-phosphatase B
E1C8G8	357	K	2.48509	Down	0.000151401	pre-mRNA-processing factor 39 isoform
Q5ZKJ2	142	K	2.48395	Down	0.000348338	Tyrosine 3-monooxygenase/tryptophan 5-monooxygenase activation protein eta
F1P4V3	157	K	2.48198	Down	0.0206602	Ring finger protein 149
E1C2B1	244	K	2.47999	Down	0.000733671	HBP1
F1NII6	9	K	2.47452	Down	0.000178052	Small nuclear ribonucleoprotein 13
Q5ZLX2	209	K	2.47046	Down	4.17e-07	Eukaryotic translation initiation factor 2 subunit 1
E1BZE6	5	K	2.46782	Down	2.62e-06	Heterogeneous nuclear ribonucleoprotein A3
F1NLD7	322	K	2.46615	Down	5.42e-08	Eukaryotic translation initiation factor 2 alpha kinase 2
E1C3X1	922	K	2.46562	Down	0.0022628	BUD31 homolog
Q5ZJK8	521	K	2.46076	Down	5.41e-09	T-complex protein 1 subunit eta
E1BR42	1056	K	2.4584	Down	5.65e-06	Dedicator of cytokinesis 2
E1BR42	471	K	2.45785	Down	1e-09	Dedicator of cytokinesis 2
E1C2G1	187	K	2.45508	Down	0.000684234	Transcription factor 25
E1C8Z5	18	K	2.4538	Down	0.00094371	SH3 domain-binding glutamic acid-rich-like protein
E1C8Z7	227	K	2.45333	Down	0.0109861	Serine/threonine kinase 38
F1P1V1	228	K	2.45333	Down	0.0109861	Serine/threonine kinase 38 like
Q5ZKW8	149	K	2.45146	Down	1.32e-06	Highly divergent homeobox
E1BZ78	826	K	2.45137	Down	7.5e-06	SMG8
P07228	779	K	2.44891	Down	2.07e-08	Integrin beta-1
E1BWJ5	1435	K	2.44844	Down	4.97e-05	Ubiquitin carboxyl-terminal hydrolase
E1BR42	177	K	2.44743	Down	7.23e-06	Dedicator of cytokinesis 2
E1BRJ9	566	K	2.44559	Down	0.000621958	Coronin
Q5ZLA5	9	K	2.44521	Down	1.76e-05	Eukaryotic translation initiation factor 3 subunit E
E1BR42	536	K	2.44046	Down	7.92e-05	Dedicator of cytokinesis 2
Q5ZKI1	102	K	2.43179	Down	3.49e-05	Chloride intracellular channel protein
Q6DV79	163	K	2.42799	Down	0.000768797	Signal transducer and activator of transcription 3
E1BTY1	346	K	2.42452	Down	1.05e-05	TRAF2 protein
Q5ZHR7	190	K	2.42264	Down	0.001117	Clathrin light chain
Q7SX63	331	K	2.42048	Down	4.52e-07	Heat shock protein 70
F1NBR2	146	K	2.41874	Down	2.25e-06	BASH/BLNK N-terminal associated protein 1
Q5ZIQ1	144	K	2.4178	Down	0.0402708	Protein tyrosine phosphatase type IVA, member 1
F1NDV3	1135	K	2.41734	Down	2.37e-06	Nucleoporin 133
E1C541	133	K	2.41	Down	0.00049423	Mitochondrial fission factor
E1C008	150	K	2.40946	Down	5.37e-05	WD repeat domain 37
E1C4M0	58	K	2.4092	Down	5.89e-06	Ribosomal protein S2
F1NLD7	295	K	2.40862	Down	0.00272027	Eukaryotic translation initiation factor 2 alpha kinase 2
E1BR42	1133	K	2.40688	Down	0.00173074	Dedicator of cytokinesis 2
F1NKV0	59	K	2.40391	Down	6.67e-05	DnaJ heat shock protein family (Hsp40) member B4
R4GLK3	120	K	2.40209	Down	4.11e-05	Proteasome 26S subunit, non-ATPase 4
F1NH81	167	K	2.40075	Down	0.00240157	Polyadenylate-binding protein (Fragment)
F1NIT0	636	K	2.39859	Down	0.000618886	A-kinase anchor protein 13(XP_015147543.1)
Q5F3N9	218	K	2.39741	Down	1.84e-08	RCJMB04_11e11
E1BSZ0	183	K	2.39293	Down	0.00283854	1-acylglycerol-3-phosphate O-acyltransferase 5
E1BTR2	35	K	2.38998	Down	1.68e-05	Cell division cycle protein 123 homolog
F1NB64	235	K	2.38978	Down	0.00014663	Acetyl-CoA acyltransferase 1
E1C1W0	67	K	2.38717	Down	1.59e-07	Transcriptional regulating factor 1
E1BR42	344	K	2.38696	Down	1.79e-06	Dedicator of cytokinesis 2
E1C411	619	K	2.38552	Down	0.0143588	Adaptor protein, phosphotyrosine interacting with PH domain and leucine zipper 1
Q5ZLN5	160	K	2.38375	Down	4.62e-07	TAR DNA-binding protein 43
F1P0S2	59	K	2.38258	Down	1.29e-06	Syntaxin 8
Q5ZLN5	114	K	2.38117	Down	5.02e-07	TAR DNA-binding protein 43
H9KZW0	182	K	2.38087	Down	2.86e-05	Receptor protein serine/threonine kinase (Fragment)
E1BYA8	1459	K	2.38055	Down	0.00103382	ERCC excision repair 6, chromatin remodeling factor
O57389	87	K	2.3705	Down	5.26e-05	CNP2
F1NPP8	196	K	2.36737	Down	8.61e-07	Clathrin interactor 1
F1P409	487	K	2.36595	Down	0.0181156	FYVE, RhoGEF and PH domain containing 3
Q5ZHV4	172	K	2.36196	Down	4.33e-12	Phosphoglycerate mutase (EC 5.4.2.11) (EC 5.4.2.4)
E1C8Z7	420	K	2.36169	Down	0.00216958	Serine/threonine kinase 38
E1C7U7	738	K	2.36143	Down	0.000279625	Centrosomal protein 135
Q90683	72	K	2.35821	Down	3.34e-05	Transcription factor 4 (Fragment)
Q5ZJZ2	115	K	2.35481	Down	1.35e-06	Ribosomal protein L3
F1NJL5	511	K	2.35349	Down	1.11e-09	CDC2L1
E1BR42	1626	K	2.34351	Down	4.2e-06	Dedicator of cytokinesis 2
F1P1A5	499	K	2.34334	Down	1.15e-07	Transketolase
F1NSP8	445	K	2.3391	Down	2.96e-05	Heterogeneous nuclear ribonucleoprotein U
F1NEM2	11	K	2.33874	Down	2.75e-09	LSM14A, mRNA processing body assembly factor
E1C8G8	366	K	2.3308	Down	0.000114621	pre-mRNA-processing factor 39 isoform
F1NLM0	17	K	2.32958	Down	2.67e-05	NEIL1
Q5ZKC9	139	K	2.32913	Down	1.17e-06	14-3-3 protein zeta
F1NSP8	108	K	2.32874	Down	7.19e-06	Heterogeneous nuclear ribonucleoprotein U
Q5F3X8	626	K	2.32527	Down	0.044227	Protein transport protein Sec31A
F1NZU2	168	K	2.32453	Down	2.68e-05	Synaptotagmin binding cytoplasmic RNA interacting protein
F1NYI3	366	K	2.3244	Down	0.000528444	tRNA-splicing ligase RtcB homolog
F1NMJ9	534	K	2.32349	Down	1.04e-06	Tyrosine-protein kinase
F1NWP6	272	K	2.32142	Down	9.89e-06	IL2RG
E1C6T4	605	K	2.32104	Down	0.00169732	Serine/threonine-protein kinase
Q5ZIM6	449	K	2.31947	Down	0.00127703	Protein AATF
E1C8P2	619	K	2.31927	Down	7.69e-10	3'-phosphoadenosine 5'-phosphosulfate synthase 1
F1NEI9	94	K	2.31748	Down	4.89e-05	Nuclear pore complex protein Nup93
F1NPW9	159	K	2.31728	Down	0.00490754	Protein phosphatase 4 regulatory subunit 3A
Q5ZJW4	169	K	2.31159	Down	4.08e-05	Vesicle-trafficking protein SEC22b
Q5ZIZ6	269	K	2.30691	Down	0.000205624	CTBP1 RCJMB04_22g9
Q98SN3	262	K	2.30458	Down	1.21e-05	Aryl hydrocarbon receptor nuclear translocator
Q5ZLK9	146	K	2.303	Down	0.0216037	Negative elongation factor complex member B
R4GJP9	119	K	2.29936	Down	2.44e-09	Histone H2A (Fragment)
Q5F3T2	336	K	2.2982	Down	2.75e-06	Septin 9
E1BTL6	312	K	2.29783	Down	0.000146293	Forkhead box J2
Q5ZL23	189	K	2.29363	Down	0.00055104	Amyloid beta A4 precursor protein-binding family B member 1-interacting protein
Q9PU55	95	K	2.29347	Down	6.54e-08	Lymphoid transcription factor
P18359	92	K	2.29128	Down	6.07e-07	Destrin
F1P062	206	K	2.29037	Down	5.37e-06	Thiosulfate sulfurtransferase like domain containing 2
F1NZP1	1254	K	2.2873	Down	2.7e-06	BCL6 corepressor like 1
E1BU04	1142	K	2.28352	Down	6.28e-07	Centriolin
E1BVI6	146	K	2.28196	Down	1.88e-05	RHOH LOC107056350
P0CB50	109	K	2.28155	Down	3.45e-07	Peroxiredoxin-1
E1BTC5	234	K	2.28135	Down	5.77e-07	Tyrosine-protein phosphatase non-receptor type
F1NSI8	144	K	2.27708	Down	0.022058	ADP-ribosylation factor-like protein 8A
Q5ZKC9	157	K	2.2766	Down	3.81e-06	14-3-3 protein zeta
Q5ZJ70	529	K	2.27588	Down	0.0276694	Programmed cell death 6 interacting protein
P26990	138	K	2.27561	Down	0.0263839	ADP-ribosylation factor 6
Q5ZKL7	220	K	2.27231	Down	1.57e-06	Bridging integrator 2
Q5ZHV7	23	K	2.27202	Down	0.000235279	SPRY domain-containing protein 7
P38024	111	K	2.27003	Down	1.98e-08	Multifunctional protein ADE2
F1NLK0	497	K	2.26902	Down	0.0069819	G protein nucleolar 3
Q9YGL9	534	K	2.26647	Down	7.07e-05	Sarcoplasmic/endoplasmic reticulum calcium ATPase 3
Q5ZKE7	88	K	2.26546	Down	7.58e-05	UMP-CMP kinase
F1NJL5	640	K	2.26471	Down	3.5e-09	CDC2L1
Q5ZI72	116	K	2.26339	Down	9.56e-08	Heterogeneous nuclear ribonucleoprotein D-like
Q5ZLE8	1074	K	2.26323	Down	0.00730922	DEAH-box helicase 38
O57389	259	K	2.26315	Down	0.00682952	CNP2
E1BTC5	97	K	2.26266	Down	0.000102701	Tyrosine-protein phosphatase non-receptor type
F1NIB1	313	K	2.2594	Down	0.00011137	Rap1 GTPase-GDP dissociation stimulator 1
E1C477	55	K	2.25824	Down	0.0400495	UBQLN1
F1NCR4	462	K	2.2554	Down	1.82e-05	Ubiquitin carboxyl-terminal hydrolase
E1BR42	1300	K	2.25536	Down	1.97e-06	Dedicator of cytokinesis 2
F1NW24	25	K	2.25167	Down	1.77e-06	Potassium channel tetramerization domain containing 10
E1C6E6	1916	K	2.24743	Down	1.5e-05	LPS responsive beige-like anchor protein
F1NPA9	18	K	2.24323	Down	0.000738248	Ribosomal protein S3
Q5ZMD1	27	K	2.24081	Down	4.51e-08	14-3-3 protein theta
Q5ZLQ6	9	K	2.23798	Down	0.0132684	14-3-3 protein beta/alpha
Q5F337	5	K	2.2367	Down	5.17e-06	Ras-related C3 botulinum toxin substrate 2 (rho family, small GTP binding protein Rac2)
O73885	524	K	2.23517	Down	8.72e-07	Heat shock cognate 71 kDa protein
E1BSH7	406	K	2.23216	Down	6.72e-05	Mitofusin 2
F1P241	73	K	2.22692	Down	0.000695962	CRK like proto-oncogene, adaptor protein
P79781	11	K	2.22691	Down	1.02e-09	Ubiquitin-40S ribosomal protein S27a
Q5F3J5	121	K	2.22385	Down	0.00323609	Proteasome activator complex subunit 3
P09654	288	K	2.22274	Down	0.000217979	Vimentin
F1N8T0	35	K	2.22134	Down	8.38e-05	Nuclear export mediator factor
Q90660	403	K	2.21813	Down	1.36e-05	Inhibitor of apoptosis protein
R4GMA6	138	K	2.21769	Down	2.55e-05	Ras homolog family member G
Q5ZM86	212	K	2.21722	Down	0.000177983	Coiled-coil domain-containing protein 50
P14731	257	K	2.21609	Down	5.12e-05	Lamin-B1
F1NU76	134	K	2.21443	Down	0.0248402	pre-mRNA 3'-end-processing factor FIP1
F1N9Y8	245	K	2.2136	Down	0.0370041	Tripartite motif containing 25
E1BVX9	111	K	2.21122	Down	0.000143275	Signal recognition particle subunit SRP72
E1C581	69	K	2.20996	Down	0.000429203	TANK binding kinase 1
F1NMJ9	905	K	2.20546	Down	3.84e-09	Tyrosine-protein kinase
E1BR42	1385	K	2.20413	Down	0.00215909	Dedicator of cytokinesis 2
Q5ZJA1	20	K	2.20387	Down	0.000417559	COP9 signalosome subunit 7A
E1BSS3	95	K	2.20082	Down	5.35e-08	Eukaryotic translation initiation factor 3 subunit A
P42683	328	K	2.20031	Down	0.000121151	Proto-oncogene tyrosine-protein kinase LCK
P14732	149	K	2.19763	Down	0.000274452	Lamin-B2
E1BXF2	527	K	2.19573	Down	0.00011923	Protein kinase C
E1C1Y0	208	K	2.19553	Down	2.16e-05	RNA 3'-terminal phosphate cyclase( XP_422311.1)
Q5XKY5	200	K	2.19149	Down	0.00300113	Aminoimidazole-4-carboxamide ribonucleotidetransformylase/IMP cyclohydrolase
Q5ZLY3	172	K	2.18991	Down	0.00489024	Tropomodulin 3
F1NI89	120	K	2.18976	Down	0.0371941	S-(hydroxymethyl)glutathione dehydrogenase
E1C006	70	K	2.18659	Down	1.49e-05	Proteasome subunit alpha type
F1P409	189	K	2.18632	Down	5.9e-05	FYVE, RhoGEF and PH domain containing 3
O42410	449	K	2.18614	Down	0.00443614	DNA-binding protein Ikaros
E1C270	166	K	2.18463	Down	0.00335824	Serine and arginine rich splicing factor 6
P14731	311	K	2.18163	Down	2.09e-06	Lamin-B1
E1BX85	11	K	2.17395	Down	0.00273786	GSTO1
F1NHV6	126	K	2.17278	Down	1.32e-05	YY1 transcription factor
F1NY37	501	K	2.17202	Down	0.00562937	Acyl-coenzyme A oxidase
O42130	724	K	2.17114	Down	0.00051156	DNA topoisomerase 2-alpha
F1P0L5	189	K	2.1692	Down	0.000294948	tRNA (uracil-5-)-methyltransferase homolog A
F1NVD8	264	K	2.16888	Down	3.97e-06	Ubiquitin fusion-degradation 1-like protein
Q5ZLQ6	3	K	2.16251	Down	4.52e-07	14-3-3 protein beta/alpha
F1NMJ9	762	K	2.16176	Down	0.00116953	Tyrosine-protein kinase
Q5ZM36	315	K	2.15767	Down	2.03e-05	Eukaryotic initiation factor 4A-III
E1C1Y0	283	K	2.15397	Down	2.67e-06	RNA 3'-terminal phosphate cyclase( XP_422311.1)
Q8UWC5	562	K	2.15351	Down	1.83e-07	Nuclear protein matrin 3
Q5ZLQ6	138	K	2.15337	Down	5.25e-09	14-3-3 protein beta/alpha
H9L366	413	K	2.15305	Down	0.00732757	Isocitrate dehydrogenase [NADP]
P00356	261	K	2.14785	Down	8.91e-06	Glyceraldehyde-3-phosphate dehydrogenase
P70082	119	K	2.14579	Down	3.39e-09	Histone H2A.J
Q5ZJ70	642	K	2.14453	Down	1.37e-06	Programmed cell death 6 interacting protein
E1BT08	274	K	2.14334	Down	1.98e-05	Heat shock protein family H (Hsp110) member 1
P56519	243	K	2.14294	Down	0.00429218	Histone deacetylase 2
E1BV75	128	K	2.14267	Down	0.000518363	Dehydrogenase/reductase 7
E1BR42	1357	K	2.14238	Down	1e-05	Dedicator of cytokinesis 2
P08284	65	K	2.14232	Down	0.00243188	Histone H1.01
R4GFB4	271	K	2.12899	Down	0.00339662	death-associated protein kinase 2-like
Q5ZL80	630	K	2.12899	Down	6.01e-08	RCJMB04_7e17
E1C581	525	K	2.12848	Down	0.0043814	TANK binding kinase 1
F1P5G9	616	K	2.12801	Down	0.000187981	Mediator complex subunit 16
O42484	46	K	2.12709	Down	1.36e-06	17-beta-hydroxysteroid dehydrogenase type IV
E1BXM7	609	K	2.12595	Down	0.00470218	Growth regulation by estrogen in breast cancer 1
F2Z4L4	55	K	2.1228	Down	2.18e-05	SET
F1NUA2	52	K	2.12123	Down	9.36e-06	Actin-related protein 2/3 complex subunit 5 (Fragment)
F1NCE1	53	K	2.12113	Down	6.32e-07	Eukaryotic translation initiation factor 3 subunit D
F1P556	332	K	2.11825	Down	1.85e-05	Kinase (EC 2.7.-.-)
Q5ZIF0	269	K	2.11755	Down	0.0222991	Mitogen-activated protein kinase kinase 1
F1NFC6	93	K	2.11306	Down	2.39e-06	40S ribosomal protein S4
Q5ZM62	379	K	2.11252	Down	0.0148417	ATP binding cassette subfamily F member 2
F1NIM4	383	K	2.11231	Down	0.000178066	Peptidylprolyl isomerase (EC 5.2.1.8)
F1NIP5	244	K	2.1118	Down	7.39e-07	PRPS1
F1NH81	235	K	2.11126	Down	1.42e-06	Polyadenylate-binding protein (Fragment)
F1NCH3	493	K	2.11091	Down	0.00279985	HECT and RLD domain containing E3 ubiquitin protein ligase 4
R4GHX2	58	K	2.11069	Down	6.84e-05	Peptidyl-prolyl cis-trans isomerase (Fragment)
O93481	24	K	2.10776	Down	4.37e-05	Chromobox protein (CHCB2)
R4GHV2	134	K	2.10764	Down	0.0445074	DCN1-like protein
F1NF80	261	K	2.10637	Down	3.49e-06	Phosphopantothenoylcysteine synthetase
F1NT98	6	K	2.10327	Down	1.18e-05	Phosphatase and tensin homolog
F7BWA2	680	K	2.09895	Down	0.00219557	Signal transducer and activator of transcription
F1NMT9	237	K	2.09883	Down	0.000128119	erythroid membrane-associated protein-like
F1NLF0	898	K	2.09855	Down	1.83e-09	Epidermal growth factor receptor pathway substrate 15
F1P4A4	55	K	2.09844	Down	1.75e-06	RAS p21 protein activator 3
Q5ZIE6	313	K	2.09723	Down	9.33e-06	NEDD8-activating enzyme E1 regulatory subunit
Q5ZMM3	327	K	2.09696	Down	2.58e-05	Rho GTPase-activating protein 15
E1BR42	863	K	2.09515	Down	4.93e-07	Dedicator of cytokinesis 2
E1BVP9	230	K	2.09513	Down	7.54e-07	pre-mRNA-splicing factor 38B
Q05876	273	K	2.09424	Down	2.24e-06	Tyrosine-protein kinase Fyn
E1BXR0	50	K	2.09409	Down	6.83e-06	GRAP
Q5ZL23	392	K	2.09381	Down	6.57e-07	Amyloid beta A4 precursor protein-binding family B member 1-interacting protein
P13648	134	K	2.09362	Down	0.000427182	Lamin-A
P16039	29	K	2.09037	Down	0.00950223	Nucleophosmin
Q5F478	390	K	2.08984	Down	2.62e-05	Serine/threonine-protein phosphatase 6 regulatory ankyrin repeat subunit B
Q90941	1586	K	2.08869	Down	1.32e-06	Protein polybromo-1
F1NMJ9	497	K	2.08834	Down	0.0447228	Tyrosine-protein kinase
F1NYI3	285	K	2.08827	Down	2.04e-06	tRNA-splicing ligase RtcB homolog
F1NEI9	67	K	2.08725	Down	2.43e-08	Nuclear pore complex protein Nup93
F1NQ90	138	K	2.08255	Down	1.81e-06	C11H19ORF12
F6SU35	15	K	2.0822	Down	2.6e-07	Ribosomal protein
F1NPP8	10	K	2.07926	Down	3.86e-06	Clathrin interactor 1
Q5F3R8	145	K	2.07827	Down	0.0145596	RCJMB04_8i9
E1BSC0	720	K	2.07823	Down	6.06e-05	DEAD-box helicase 46
O73777	46	K	2.0761	Down	1.05e-06	Eukaryotic translation initiation factor 4 gamma 2 (Fragment)
F1P0S9	296	K	2.07379	Down	0.00206434	DYRK1A
Q5ZHM8	14	K	2.07346	Down	1.5e-05	Syndecan binding protein
F1NB64	228	K	2.07337	Down	2.43e-07	Acetyl-CoA acyltransferase 1
E1BZ00	375	K	2.07335	Down	0.00302712	Negative regulator of ubiquitin like proteins 1
E1BR42	636	K	2.07232	Down	4.56e-09	Dedicator of cytokinesis 2
F1NMJ9	676	K	2.06865	Down	2.45e-05	Tyrosine-protein kinase
E1BR42	1711	K	2.06784	Down	4.39e-06	Dedicator of cytokinesis 2
E1BR42	1680	K	2.06556	Down	0.000113262	Dedicator of cytokinesis 2
Q07598	511	K	2.06368	Down	0.00171039	Non-specific lipid-transfer protein (Fragment)
E1BSC0	740	K	2.06315	Down	4.81e-07	DEAD-box helicase 46
Q5ZIE6	271	K	2.06269	Down	0.00208031	NEDD8-activating enzyme E1 regulatory subunit
Q5ZMT0	12	K	2.06038	Down	8.04e-05	14-3-3 protein epsilon
F6SG96	252	K	2.05615	Down	0.0012303	Heterogeneous nuclear ribonucleoprotein R
Q8JHU1	396	K	2.05613	Down	2.99e-05	Liver X receptor
E1C6B5	225	K	2.05155	Down	0.010896	ZNF131
F1NHM8	120	K	2.0473	Down	0.00224944	RILP-like protein 2
E1BR42	1125	K	2.04612	Down	3.97e-05	Dedicator of cytokinesis 2
E1BTC3	634	K	2.04597	Down	9.06e-10	Protein tyrosine kinase 2 beta
Q8JGM8	159	K	2.04482	Down	0.00042516	BH3-interacting domain death agonist
Q05876	153	K	2.04168	Down	0.000518135	Tyrosine-protein kinase Fyn
F1NZI1	647	K	2.04141	Down	0.00037993	X-ray repair cross complementing 5
O93277	9	K	2.03865	Down	0.00145617	WD repeat-containing protein 1
P08636	103	K	2.03797	Down	5.27e-05	40S ribosomal protein S17
Q5F3N9	24	K	2.03691	Down	7.58e-06	RCJMB04_11e11
F1NZC1	20	K	2.03358	Down	2.76e-05	ABRA C-terminal like
E1BZK0	751	K	2.03097	Down	0.0171723	Huntingtin
Q5ZMD1	68	K	2.02668	Down	2.16e-05	14-3-3 protein theta
Q5ZLK1	131	K	2.02296	Down	0.0384748	DDB1- and CUL4-associated factor 13
P79781	33	K	2.0227	Down	9.94e-07	Ubiquitin-40S ribosomal protein S27a
E1C2F9	1295	K	2.01836	Down	0.0256636	IQ motif containing GTPase activating protein 2
F1NJL5	447	K	2.01555	Down	2.87e-05	CDC2L1
Q5ZM91	347	K	2.01292	Down	0.000436801	cAMP-dependent protein kinase type I-alpha regulatory subunit
Q5ZIT7	156	K	2.01292	Down	1.41e-05	Proteasome 26S subunit, ATPase 3
F1P1A5	246	K	2.01262	Down	0.000325723	Transketolase
Q5F424	248	K	2.01128	Down	9.57e-07	Chaperonin containing TCP1 subunit 2
E1C7U7	597	K	2.01037	Down	0.00443929	Centrosomal protein 135
F1NHV6	176	K	2.00817	Down	0.0345613	YY1 transcription factor
Q9DDT2	559	K	2.00601	Down	0.000908285	Phosphoinositide 3-kinase adapter protein 1
F1NC26	275	K	2.00416	Down	0.0109776	Heat shock protein family A (Hsp70) member 4 like
Q5ZLP8	23	K	2.00401	Down	0.000104902	Insulin-like growth factor 2 mRNA-binding protein 3
F1NHM8	149	K	2.00245	Down	0.00220624	RILP-like protein 2
E1BUG9	147	K	2.00155	Down	0.0013734	NudC domain containing 2
