# Supplementary material for: Marek’s Disease Virus Regulates the Ubiquitylome of Chicken CD4+ T Cells to Promote Tumorigenesis
Source: Int J Mol Sci. 2019 Apr 28;20(9):2089. doi: 10.3390/ijms20092089 (PMC6539122; doi:10.3390/ijms20092089)
Supplement: Supplementary file 1 [file ijms-20-02089-s001.zip › Supplementary File/Table S2.xlsx]

## Sheet: Up Classification
Table S2A. Annotation of identified proteins with significantly up-regulated ubiquitination
GO Terms Level 1	GO Terms Level 2	No. of Protein	Protein IDs
Biological Process	cellular process	545	E1C548 F1NP12 E1BYG3 Q5ZK88 F1NPD3 Q5ZIR9 Q5ZMK2 E1BUM0 E1C0Q6 Q90835 Q9DEA3 F1NW23 F1P0T0 F1P1W3 Q5ZLM0 F1NTL4 Q75R65 F1NL19 E1C6T8 F1NMM9 P24798 F1P2Z4 E1BVU1 Q5ZJZ6 Q5ZJJ2 F1NTK1 E1C8M9 P50890 F1P051 Q5F4A3 E1BVB0 Q5ZLD3 F1NEQ6 F1NF89 E1C722 F1NV18 Q5F3A1 F1P3C0 P48463 F1NS91 E1BQF9 F1P521 F1P0P4 Q5F452 Q9PTG6 F1NFV8 Q5ZLZ6 E1C753 F1NPA2 Q5F424 E1BT18 R4GJ54 R4GLM6 Q5ZJ02 R4GIN3 P05081 H9KZB6 …
	single-organism process	425	P18359 F1NP12 Q5ZMK2 Q9W7I5 E1C0Q6 Q9DEA3 F1NG47 E1BRU6 F1NW23 F1P0T0 O73885 P32882 Q5ZIY4 F1P1W3 Q5ZLM0 H9L029 F1NP16 Q75R65 F1N9S2 F1NPG2 R4GJ16 Q06A37 F1NMM9 E1C4Y2 P24798 Q5ZKK5 Q5ZK19 F1P2Z4 R4GHS7 F1NC27 E1BQW1 E1C122 E1BVU1 Q5ZJZ6 Q5F4C5 H9KZF8 H9L3J8 Q5ZJJ2 F1NTK1 E1C8M9 E1BR42 P50890 F1P051 R4GIF2 E1BVB0 F1NW29 Q5ZLD3 Q5ZMG9 E1C4J5 F1NDG1 E1C722 F1NV18 E1C9B8 F1NXV4 Q5ZMC9 Q5F3A1 P48463 …
	metabolic process	400	E1C548 R4GMI3 E1BYG3 Q5ZK88 F1NPD3 Q5ZIR9 E1BUM0 Q9W7I5 E1C0Q6 Q90835 Q9DEA3 F1NG47 E1BRU6 F1NW23 F1P0Z6 F1P0T0 Q5ZKR7 E1BWJ5 Q5ZIY4 F1P1W3 Q5ZLM0 H9L0B5 H9L029 F1NP16 F1NTL4 Q75R65 F1NL19 F1N9S2 F1NPG2 R4GJ16 E1C6T8 Q06A37 F1NMM9 P24798 E1C0F5 F1P2Z4 Q5F3T7 Q5ZJZ6 H9KZF8 Q5ZJJ2 F1NTK1 F1NUQ0 E1C8M9 P50890 P20136 E1BVB0 F1NW29 Q5ZLD3 F1NEQ6 Q5ZMG9 H9L213 F1NF89 F1NDG1 F1P3C0 P48463 F1NS91 E1BQF9 …
	biological regulation	338	F1NP12 E1BYG3 Q5ZK88 E1BUM0 Q9W7I5 E1C0Q6 Q9DEA3 F1NG47 Q90ZH5 E1BRU6 E1C4G6 F1P0T0 F1P1W3 Q5ZLM0 F1NP16 E1BX68 Q75R65 E1BYG6 F1NL19 R4GJ16 E1C6T8 Q06A37 R4GF63 F1NBY5 F1P2Z4 F1NC27 H9L164 E1BQW1 E1BVU1 Q5ZJZ6 Q5F4C5 E1BQZ6 Q5ZJJ2 E1BR42 F1NZS9 P62149 F1P051 Q5F4A3 R4GIF2 E1BVB0 F1NEQ6 R4GIP6 R4GI55 F1NF89 F1NDG1 E1C722 F1NV18 E1C9B8 P48463 E1BQF9 E1C6T4 F1P521 P56517 F1NAY8 F1NHL2 Q91048 E1C0P2 …
	response to stimulus	193	Q90891 Q9I8G9 E1C7R3 E1C0Q6 Q9DEA3 F1NG47 P63247 O73885 F1P1W3 E1C4E8 F1NSA0 Q5ZLM0 H9L029 F1NP16 Q5ZM34 Q75R65 F1NII4 Q5ZHM9 F1NPG2 R4GJ16 Q9I9E0 F1NP98 F1NEG1 F1P2Z4 F1NC27 F1NV33 F1P1A8 E1C122 E1BVU1 Q5F4C5 R4GG65 Q5ZJJ2 E1BYJ2 E1BR42 Q5F3L5 Q7T048 P62149 P01109 R4GIF2 E1BR67 F1NSA8 E1BVB0 F1NW29 F1NCI3 F1NDG1 E1C722 E1C9B8 F1ND53 E1C1H4 F1P3C0 P48463 E1C2F9 F1NF28 E1C6T4 F1P521 F1P0P4 E1BWF8 …
	cellular component organization or biogenesis	189	P18359 F1NCE1 Q9I8G9 F1NUH4 Q9W7I5 E1C0Q6 Q5ZM91 F1NG47 E1BRU6 P56519 F1NW23 F1NXA1 O73885 P32882 Q5ZIY4 F1NSA0 Q5ZLM0 F1NYB1 F1NP16 Q75R65 Q5ZIX8 F1NP98 E1C6T8 Q06A37 E1BSS3 F1NJ69 E1C4Y2 F1NEG1 R4GHS7 F1NV33 E1BQW1 F1P1A8 Q5ZJL4 F1NQ35 H9L3V3 Q5ZJJ2 R4GLV4 E1BR42 P50890 Q7T048 F1NAG0 P01109 Q5F4A3 P47832 E1BVB0 Q5ZLD3 Q5ZLK1 F1NF89 Q5ZKY5 F1NDG1 F1NV18 F1NXV4 Q5ZMC9 H9KZN4 Q8QGH2 Q5F3A1 P48463 …
	localization	160	F1N9P5 Q5ZMK2 F1NG47 E1BRU6 F1NW23 E1BQU4 O73885 F1P1W3 E1C4E8 F1NSA0 F1NP16 F1NJ69 F1NVD2 P24798 F1P5I8 F1NW06 F1NC27 E1BQW1 E1C122 Q5ZJZ6 Q5F4C5 H9KZF8 E1BVC8 R4GG65 F1NYM1 F1NUQ0 E1C8M9 E1BR42 P50890 Q7T048 H9KYT9 F1NSA8 E1BVB0 E1C722 F1NXV4 F1NJS6 Q5ZMC9 Q8QGH2 Q5F3A1 F1NF28 F1P2A4 F1P1E9 E1BZ86 F1P0P4 F1NYC4 F1NDZ9 Q5ZLZ6 E1C753 E1BZ62 E1BYU8 E1BT18 F1P4I3 F1NL73 Q5F468 F1NYM7 F1NCX7 H9KZB6 …
	multicellular organismal process	124	E1C3D8 F1NP12 E1BRV6 F6UGI5 E1BX69 E1C0Q6 F1NLV9 Q5ZM91 Q5F470 F1P0T0 R4GJW5 F1NFC6 F1P1W3 F1NSA0 F1NLV4 Q5ZLM0 F1NP16 Q9YH18 Q75R65 F1NII4 E1BV19 R4GJ16 F1NP98 Q06A37 E1BW48 R4GI14 Q5ZKK5 F1P2Z4 R4GHS7 Q8QG58 F1NV33 F1P1A8 E1C8N4 Q5ZJL4 E1BU51 Q5ZJJ2 E1BYJ2 E1BR42 E1C5R5 Q98TX7 F1NBQ7 Q5ZJ21 E1BYS6 F1P4W4 E1C2H4 Q6DV79 E1BVW9 E1BR67 Q5ZMT0 R4GJF3 F1NHY8 F1NW29 F1NGJ4 E1C4J5 F1NDG1 Q9PTR5 F1NV18 …
	developmental process	118	E1C3D8 F1NP12 E1BX69 E1C0Q6 F1NLV9 Q5ZM91 Q5F470 F1P0T0 R4GJW5 F1NFC6 F1P1W3 F1NSA0 F1NLV4 Q5ZLM0 F1NP16 Q9YH18 Q75R65 F1NII4 E1BV19 R4GJ16 F1NP98 Q06A37 R4GI14 Q5ZKK5 F1P2Z4 R4GHS7 Q8QG58 F1NV33 F1P1A8 E1C8N4 Q5ZJL4 E1BU51 Q5ZJJ2 E1BYJ2 E1BR42 E1C5R5 Q98TX7 Q5ZJ21 P01109 F1P4W4 E1C2H4 Q6DV79 E1BVW9 Q5ZMT0 R4GJF3 F1NSA8 F1NHY8 F1NW29 F1NGJ4 F1NDG1 Q9PTR5 F1NV18 E1C9B8 Q8QGH2 Q5ZMC9 Q5ZKA0 E1C2K6 …
	signaling	116	F1NYS9 E1C093 E1C3D8 Q90891 F6UGI5 R4GFM7 E1C7R3 R4GLT5 F1NUT3 E1BX69 F1N862 E1C0Q6 F1NG47 Q5F470 P63247 R4GLV5 F1NK47 F1NGS7 F1P1G4 Q03669 F1P1W3 E1C4E8 F1NSA0 R4GLR1 F1NLV4 F1NP16 Q5ZM34 Q75R65 F1NII4 Q5ZHM9 E1BV19 R4GJ16 Q9I9E0 F1P033 F1NP98 Q5ZJK4 R4GI14 F1P0U1 F1P2Z4 F1NC27 F1NV33 E1BQW1 F1P1A8 E1BVU1 Q5F4C5 P10360 R4GG65 E1BU51 F1P2S8 E1BYJ2 E1C8M9 E1BR42 E1C5R5 P0CB05 P01109 E1BYS6 Q6DV79 …
	other	115	E1C3D8 Q90891 F6UGI5 Q9W689 F1NLV9 E1C0Q6 Q5ZM91 E1BRU6 F1NG47 E1C4E8 F1NSA0 Q5ZLM0 F1NWL9 F1NP16 Q75R65 E1BV19 R4GJ16 Q06A37 Q5ZJK8 H9KZT7 E1BW48 R4GI14 Q5ZKK5 E1BV34 F1P2Z4 F1NV33 E1C122 E1BVU1 E1BU51 F1NRW5 H9L3J8 Q5ZJJ2 R4GLV4 F1NUQ0 E1BYJ2 E1BR42 P50890 E1C5R5 Q98TX7 Q5ZJ21 E1BYS6 F1P4W4 Q6DV79 Q5ZMT0 E1BR67 R4GIF2 F1NGJ4 Q5ZMG9 F1NF89 E1C4J5 F1NDG1 Q9PTR5 F1ND53 E1C9B8 Q5ZMC9 E1C2K6 F1NDN4 …
Cellular Component	cell	655	E1C548 F1NP12 E1BYG3 Q5ZK88 F1NPD3 Q5ZIR9 Q5ZMK2 E1BUM0 E1BTV0 E1C0Q6 Q90835 Q5ZKN2 Q9DEA3 Q90ZH5 F1NW23 E1C4G6 F1P0T0 O73885 Q5ZLM0 E1BX68 F1N9U8 Q75R65 F1NL19 E1C6T8 E1C467 F1NVD2 R4GF63 P24798 F1NBY5 F1P2Z4 H9L164 Q8UWC5 E1BVN5 E1BVU1 Q5ZJZ6 Q5ZJJ2 E1C8M9 E1C2F2 F1P334 P50890 F1P051 Q5F4A3 H9KYT9 E1BVB0 Q5ZLD3 F1NEQ6 R4GIP6 F1NF89 E1C4J5 E1C722 F1NV18 Q5F3A1 P48463 F1NN74 F1NS91 E1BQF9 F1P1E9 …
	organelle	539	E1C548 E1BYG3 Q5ZK88 F1NPD3 Q5ZIR9 Q5ZMK2 E1BUM0 E1BTV0 E1C0Q6 Q5ZKN2 Q9DEA3 Q90ZH5 F1NW23 E1C4G6 F1P0T0 Q5ZLM0 F1N9U8 Q75R65 F1NL19 E1C467 F1NVD2 R4GF63 P24798 F1NBY5 Q8UWC5 E1BVN5 E1BVU1 Q5ZJZ6 Q5ZJJ2 E1C8M9 E1C2F2 P50890 F1P051 Q5F4A3 E1BVB0 F1NEQ6 R4GIP6 F1NF89 E1C4J5 F1NV18 Q5F3A1 P48463 F1NS91 E1BQF9 Q5ZIT7 F1P521 Q5F452 Q9PTG6 Q5ZIJ8 F1NFV8 Q5ZM25 Q5ZLZ6 Q5F424 E1BT18 F1NL73 R4GLM6 Q5ZJ02 …
	macromolecular complex	292	E1C548 R4GMI3 F1NPD3 E1BUM0 Q9W7I5 E1BTV0 Q9DEA3 Q90ZH5 F1NW23 O73885 P32882 Q5ZLM0 H9L0B5 E1C6T8 E1C4Y2 Q5ZKK5 Q5ZK19 R4GHS7 H9L164 E1BQW1 E1BVN5 Q5ZJZ6 H9KZF8 H9L3J8 Q5ZJJ2 F1NUQ0 E1C2F2 F1P334 P50890 F1NZS9 P62149 F1P051 Q5F4A3 H9KYT9 R4GIF2 Q5ZLD3 F1NEQ6 Q5ZMG9 H9L213 R4GI55 F1NF89 F1NV18 E1C9B8 F1NXV4 Q5ZMC9 P48463 F1NS91 E1BQF9 Q5ZIT7 F1P0P4 Q9PTG6 P56517 F1NHL2 F1NFV8 F1NPA2 Q5F424 E1BZ62 …
	membrane	235	F1N9P5 Q5ZIR9 Q5ZMK2 E1BTV0 Q5ZKN2 Q90835 Q5ZM91 F1NG47 Q90ZH5 E1BRU6 F1NW23 P63247 E1BQU4 Q7SZI5 F1NSA0 F1NYB1 F1NP16 Q5ZLA9 Q75R65 Q5ZJ00 E1BYG6 Q5ZHM9 R4GJ16 E1C467 F1NJ69 F1NVD2 P24798 F1P5I8 F1NW06 F1NC27 E1BQW1 E1C122 Q5F4C5 H9KZF8 E1BVC8 H9L077 F1NYM1 E1C8M9 E1C4E1 P50890 Q7T048 P62149 Q5ZJ21 F1P051 H9KYT9 E1BR67 F1NSA8 Q5ZMG9 R4GI55 Q5ZLL8 E1C722 F1NXV4 Q5ZKJ0 H9KZN4 Q5F3A1 F1NN74 E1BQF9 …
	membrane-enclosed lumen	123	E1BW79 E1C548 E1BY89 E1BXG9 Q9I8G9 F1NYD0 Q9PT88 Q5ZK88 Q8AYC9 P15771 Q9W7I5 Q9W689 E1BTV0 Q5ZJT7 F1NLV9 Q5ZKN2 Q9DEA3 Q90ZH5 P56519 E1C4G6 Q5ZII1 Q5ZIY4 Q9I9D1 R4GLR1 E1BYM1 Q5ZLM0 P62207 H9L0B5 Q5XXA9 F1NII4 Q805F9 F2Z4K7 E1C2V9 Q6ITC7 E1BSS3 Q5ZID0 F1NB20 F1NVD2 H9KZT7 F1NU56 F1NEG1 E1BV34 E1BSC0 E1BVU1 F1P3R7 R4GFT6 Q5ZJL4 R4GG65 Q5F3X4 R4GG41 H9L3J8 H9L3V3 Q5ZJJ2 R4GLV4 E1BYJ2 E1C2F2 Q98TX7 …
	other	42	F1NUH4 Q5ZM91 F1NW23 Q9I9D1 F1NP16 F1NXR8 P24798 F1NLX2 F1NBY5 E1BV34 R4GHS7 Q5F4C5 E1BVC8 F1NKL4 E1C5R5 E1BYS6 Q5ZJ21 F1P051 P11501 Q5ZMT0 F1NSA8 F1NGJ4 Q5ZMG9 E1BUA1 E1C2K6 R4GHS0 E1BTC3 Q2YHT7 F1NCQ1 E1BVH4 F1N8D4 Q8QFQ8 F1NT80 E1BWL4 Q5ZHM8 Q5ZL74 E1C4M6 Q90694 E1C4G0 F1NSJ5 F1N8T3 Q5ZKZ8
Molecular Function	binding	620	E1C548 E1BYG3 Q5ZK88 Q5ZIR9 Q5ZMK2 E1BUM0 E1C0Q6 E1C1N7 Q90835 Q5ZKN2 Q9DEA3 Q90ZH5 F1NW23 F1P0T0 O73885 F1P1W3 Q5ZLM0 F1NTL4 E1BX68 F1N9U8 Q75R65 E1C6T8 F1NVD2 F1NMM9 P24798 F1P2Z4 H9L164 Q8UWC5 E1BVN5 E1BVU1 Q5ZJZ6 Q5ZJJ2 F1NTK1 E1C8M9 P50890 F1P051 Q5F4A3 E1BVB0 Q5ZLD3 F1NEQ6 R4GIP6 F1NF89 E1C722 F1NV18 F1P3C0 P48463 F1NS91 E1BQF9 Q5ZIT7 F1P0P4 F1NFV8 Q5ZM25 F1NPA2 F1P409 Q5F424 R4GJ54 Q5ZJ02 …
	catalytic activity	341	E1C548 Q90705 E1BYG3 Q5ZIR9 Q5ZMK2 E1BUM0 Q5ZMS3 E1C0Q6 Q90835 Q9DEA3 F1NG47 E1BRU6 F1P0T0 Q5ZKR7 P32882 E1BWJ5 F1P1W3 H9L0B5 H9L029 F1NP16 F1N9U8 Q75R65 F1NE58 E1BYG6 F1NL19 F1N9S2 F1NPG2 R4GJ16 Q06A37 F1NMM9 P24798 E1C0F5 F1P2Z4 R4GHS7 F1NC27 Q5F4C5 H9KZF8 F1NTK1 P20136 E1BVB0 F1NW29 F1NEQ6 R4GK17 E1C4J5 F1NDG1 E1C722 F1NXV4 F1P3C0 P48463 E1C6T4 Q5ZI51 F1P521 Q5ZIT7 F1NLW6 Q5F452 Q9PTG6 P56517 …
	molecular function regulator	49	F1NCI3 E1BS79 F1NYS9 E1C1H4 E1C2F9 E1BX02 Q5ZM91 Q9DEA3 F1NG47 E1BWF8 F1NBJ2 R4GHE9 P63247 R9PXQ6 Q5ZIF0 F1NK47 F1NE84 F1NCZ2 F1NID0 E1BX68 F1P409 Q5ZHM9 E1BSW0 F1P033 E1C2V9 Q5ZMM3 R4GF63 F1NM82 R4GI14 F1NBY5 F1NY62 F1NUY5 E1C271 Q5ZM44 H9L164 E1C4M6 H9KZE5 E1BR42 E1C5R5 Q5F3G0 F1NBQ7 P62149 F1N8T3 Q5F4A3 P11501 R4GJF3 Q5ZMT0 E1BVB0 Q5F418
	structural molecule activity	44	P67883 P09654 E1BY89 P09645 F1NPD3 R4GGJ0 Q8UWG7 F1NS91 P51417 R4GGU4 F1NW23 F1NYC4 Q5ZII1 P09244 F1NFC6 P32882 F1NB02 E1BV83 F1NYB1 F1NW97 F2Z4K7 Q6ITC7 P09644 Q08200 P41125 F6RW83 P09203 F1NPA9 P61355 F1NXW3 F6SU35 F1NYL7 F1NQ35 F1N9W9 P47826 P50890 P22451 P02607 Q5ZJZ2 P79781 P47832 P02542 H9L213 F1NF89
	transporter activity	42	Q9YGL9 F1NJS6 F1P4D5 E1BRV6 Q5F3A1 F1N9P5 Q5ZMK2 Q5ZKI1 F1P1E9 F1ND99 F1NBL6 F1NG54 Q03669 Q9I9D1 P18944 Q5ZLZ6 E1C753 E1BYG6 F1NJ69 Q5F468 F1NVD2 P24798 F1NE60 Q5F364 F1NER7 F1NID6 P02845 E1BRJ3 E1C1Q3 Q5ZM44 Q5ZM16 Q90647 H9KZF8 P09572 F1NYM1 Q5F4B9 F1NRZ6 H9KYT9 E1BVW9 F1NSA8 E1C7Y0 E1C0C3
	molecular transducer activity	30	F1NDG1 F1NYS9 E1C3D8 H9KZB6 H9KZ66 R4GI26 E1C1H4 F1NUT3 Q5F3V5 F1N862 Q90ZK6 Q5ZJ03 P05625 E1BTC3 Q5ZIF0 P79996 P49416 F1NP16 P50890 Q5F3L5 E1BZG4 O93378 P07228 F1NSJ5 E1BYG6 E1BV19 Q6DV79 R4GIF2 R4GJ54 F1NWP6
	other	30	Q5ZKI1 R4GLV5 F1N9U8 Q5XXA9 F1N9U0 R4GI14 E1C0Z0 P10360 Q7T048 Q98TX7 P01109 Q6DV79 P56517 F1NPL9 E1C717 P18944 P46692 Q800L3 Q58NQ4 H9KZB6 E1C822 P02845 F1NRC2 E1C5W9 P18870 F1NE82 Q5ZLE7 O93378 E1BQG2 F1NM08

## Sheet: Down Classification
Table S2B. Annotation of identified proteins with significantly down-regulated ubiquitination
GO Terms Level 1	GO Terms Level 2	No. of Protein	Protein IDs
Biological Process	cellular process	588	Q5ZLC3 F1NS45 R4GF82 F1NW50 Q5F3W0 F1P3Q8 F1NGT4 Q9W6F3 R4GIN8 F1NW23 F1P3U1 F1NEP9 E1BWM5 E1C1D2 F1NDV3 E1C7U7 F1NJH1 Q5F337 F1NZF2 E1C8M4 E1BQE4 F1NY51 F1P2Z4 F1NE72 Q5ZLQ6 P14315 P50890 O42410 R4GMK6 E1C600 E1C2F7 Q5ZI99 F1NMN7 F1NEQ6 E1C2L9 F1NF89 Q805B1 F1NLM2 F1NIM4 Q05876 A7E3K8 Q5ZKP6 F1NQT4 Q5F397 Q5ZL34 E1C932 Q5F424 E1BTA0 F1N9L1 R4GFR8 F1NG02 R4GIN3 P21265 Q5ZM33 E1BZ78 R4GI26 E1C9D4 …
	single-organism process	476	F1N9C2 P18359 F1N9B7 R4GF82 F1NW50 Q5F3W0 Q9W6F3 Q5F3R6 F1NW23 F1P3U1 R4GJ50 F1NEP9 E1BWM5 P16039 O73885 E1C1D2 E1BZ33 F1N8G9 E1BYQ6 P02112 Q6U7I1 E1BS06 F1NDV3 R4GJ16 Q5ZLS7 E1C7U7 F1NJH1 Q5F337 F1NZF2 Q5ZKK5 Q5ZLP2 E1C8M4 F1P4S3 F1P2Z4 F1N9R7 F1NE72 Q5ZLQ6 F1N9Z5 E1BR42 P14315 P50890 O42410 F1NBK1 E1BQG4 F1NH99 E1C600 F1N9R0 E1C2F7 Q5ZI99 F1P1V1 F1NMN7 E1BXD1 E1C2L9 Q5ZHS0 E1C4J5 Q805B1 F1NIM4 …
	biological regulation	437	Q5ZLC3 F1N9C2 F1N9B7 R4GF82 Q5ZIN4 Q5F3W0 F1NVM3 Q9W6F3 Q5ZIY8 Q5F3R6 Q90ZH5 F1P3U1 R4GJ50 P13474 P16039 E1BVS1 E1C1D2 E1BZ33 F1N8G9 E1BYQ6 Q6U7I1 R4GJ16 F1P555 F1NJH1 Q5F337 F1NI66 F1NZF2 E1C8M4 F1P4S3 F1N8V1 E1BQE4 F1P2Z4 H9L164 F1N9R7 Q5ZLQ6 O93480 F1N9Z5 E1BSG5 E1BR42 P14315 O42410 F1NZS9 P62149 E1BQG4 F1NH99 E1C600 E1C4L7 F1NFU5 F1N9R0 F1NDV9 E1C2F7 Q5ZI99 F1P1V1 F1NMN7 F1NEQ6 E1C2L9 F1NF89 …
	metabolic process	395	Q5ZLC3 F1N9C2 F1NS45 E1BZT5 F1N9B7 F1P3Q8 F1NVM3 F1NGT4 Q9W6F3 R4GIN8 F1NW23 P13474 R4GJQ2 F1NEP9 E1BWM5 P16039 E1BVS1 E1BWJ5 E1C2C2 E1C1D2 E1BZ33 E1BQV7 R4GFB4 E1BYQ6 Q6U7I1 E1BS06 F1NDV3 R4GJ16 Q5ZLS7 F1P555 F1NJH1 E1C0F5 Q5ZLP2 E1C8M4 E1BQE4 F1NY51 F1P2Z4 F1NE72 F1P463 F1N9Z5 P50890 O42410 E1BQG4 R4GMK6 F1N9R0 F1P1V1 F1NMN7 F1NEQ6 F1NF89 Q5ZHS0 F1NL90 Q805B1 F1NLM2 F1NIM4 Q05876 F1N8Y3 A7E3K8 …
	response to stimulus	245	F1N9B7 R4GF82 F1NI89 Q5F3W0 E1BXF3 F1NVM3 Q9W6F3 O57389 E1C3X1 R4GJ50 P63247 E1C6G6 E1C7J0 F1NEP9 E1BWM5 P16039 F1NIT0 O73885 E1BVS1 F1P243 Q5ZM73 F1NSA0 E1C1D2 E1BZ33 Q5ZM34 E1BYQ6 P08629 R4GJ16 F1NJH1 F1NJR5 C7G537 F1NEY5 Q5F337 F1NZF2 E1C8M4 D5M8S2 F1P4S3 Q92071 F1P2Z4 E1BX21 F1N9R7 F1P1A8 F1NL98 R4GKT2 H9L0A2 E1BXF2 F1N9Z5 F1NVL6 E1BR42 E1C626 P62149 E1BQG4 E1C600 F1NFU5 F1NAF4 F1P1V1 Q5ZLW0 …
	cellular component organization or biogenesis	199	P18359 F1NCE1 F1N9B7 H9L2H3 F1P3Q8 Q90Z16 E1C818 Q5ZM91 Q9W6F3 P56519 O57389 Q5F3R6 F1NW23 R4GJ50 E1C6G6 F1NII6 E1BWM5 P16039 O73885 Q90941 Q5ZM73 F1NSA0 P70082 E1C1D2 E1BYQ6 Q5ZIZ6 F1P5X5 E1C062 F1NDV3 Q5ZLA5 P84229 E1BSS3 E1C7U7 F1P4M9 F1NJR5 Q5F337 F1NZF2 Q5ZI87 F1NVS7 D5M8S2 E1C0H5 Q92071 Q5ZLY3 P14105 Q5ZLS3 F1P1A8 P54939 Q5F3U9 E1BSH7 E1BR42 P14315 P50890 F1NBK1 F1NH99 R4GMK6 F1NAF4 F1N9R0 …
	localization	182	F1NW50 Q90Z16 Q5F3R6 F1NW23 R4GJ50 E1C6G6 O73885 F1P243 Q5ZM73 F1NSA0 E1BZ33 E1BYQ6 P02112 E1C062 F1NDV3 F1NJR5 E1BVF8 Q5ZMR9 F1P5I8 Q5F337 E1C8M4 F1NVS7 D5M8S2 E1C0H5 E1BX21 P14105 F1N9R7 Q5ZLQ6 F1NZ24 P54939 E1BSH7 E1BR42 P50890 P01994 F1NBK1 F1NH99 E1C4L7 F1NAF4 F1NT98 E1BXD1 H9KZY3 F1NUR0 F1NIM4 Q05876 F1NF28 F1NQT4 E1BQA9 P08251 F1NPS0 F1NSI8 Q5F433 Q8JHU1 F1NBW8 E1C932 E1BYU8 F1N9L1 Q5ZKC9 …
	signaling	164	R4GF82 Q5F3W0 E1BXF3 E1C3X1 R4GJ50 P63247 F1NIT0 Q5ZM73 F1NSA0 E1BZ33 Q5ZM34 E1BYQ6 R4GJ16 F1NJH1 F1NJR5 F1NEY5 Q5F337 E1C8M4 D5M8S2 Q92071 F1P2Z4 F1N9R7 F1P1A8 F1NL98 R4GKT2 E1BXF2 F1N9Z5 E1BR42 E1C626 E1BQG4 E1C600 F1NAF4 F1P1V1 F1NT98 Q805B1 F1NUR0 F1NFJ5 F1ND53 F1NIM4 E1C2F9 F1NEM2 E1C2G3 F1NY82 E1C6T4 F1NFT6 F1NBJ2 F1NMY8 F1NPS0 F1NSI8 Q8JHU1 F1P5G9 P07228 F1N9L1 Q5ZMM3 E1BWJ3 R4GI26 E1C9D4 …
	multicellular organismal process	159	F1N9B7 F1NI89 H9L2H3 Q5F3W0 E1BXF3 Q5ZM91 Q9W6F3 O57389 F1NCH3 F1NFC6 F1NSA0 E1C1D2 F1N8G9 Q6U7I1 E1C062 F1NDV3 R4GJ16 F1NFX3 F1P4M9 F1NJH1 F1NJR5 F1NY04 F1NZF2 Q5ZKK5 E1C8M4 D5M8S2 F1P4S3 Q92071 F1P2Z4 E1BX21 P14105 F1NCG7 F1P1A8 F1NL98 R4GKT2 F1NH60 F1N9Z5 E1BSH7 F1NVL6 F1P541 E1BR42 P14315 Q5XNV3 E1C626 O42410 F1NH99 F1NAF4 E1C2F7 F1NT98 E1C2L9 E1C4J5 F1NUR0 F1NFJ5 F1NIM4 Q05876 E1C0M6 E1C2G3 …
	developmental process	151	H9L2H3 Q5F3W0 E1BXF3 Q5ZM91 Q9W6F3 O57389 F1NFC6 P16039 F1NSA0 Q5ZIZ6 Q6U7I1 E1C062 F1NDV3 R4GJ16 F1NFX3 F1P4M9 F1NJH1 F1NJR5 F1NZF2 Q5ZKK5 E1C8M4 F1P4S3 Q92071 F1P2Z4 E1BX21 P14105 F1NCG7 F1P1A8 F1NL98 F1NH60 F1N9Z5 E1BSH7 F1P541 E1BR42 P14315 Q5XNV3 E1C626 O42410 F1NH99 F1NAF4 E1C2F7 F1NT98 E1C2L9 F1NUR0 F1NFJ5 F1NIM4 Q05876 E1C0M6 E1C2G3 Q5ZIT7 E1C717 Q7SX63 P07228 E1BWJ3 F1NG02 R4GI26 Q5ZMM7 …
	immune system process	84	E1BU42 Q5F3W0 E1BXF3 E1BVS1 F1P243 F1NSA0 F1NN68 E1C1F8 Q9YH06 E1BZ00 F1NM67 F1NRH6 R4GJ16 F1NJR5 H9KZT7 E1C8M4 E1BYL7 E1BV34 F1P2Z4 E1BX21 P14105 F1N843 F1NRW5 H9L0A2 F1P5D8 E1BR42 E3VW39 P08267 E1C626 O42410 E1C600 E1BVI6 F1NPA3 F1NAF4 F1NVB1 Q5ZLW0 E1C581 F1NF89 F1N869 E1BTY1 F1ND53 F1NEM2 F1NHX1 Q5ZKP6 F1NMS0 F1NYZ9 F1N9Y5 R4GI85 F1NFT6 R4GI39 E1BTC3 Q5ZMV0 E1C473 F1N9L1 F1NLG5 F1NDS5 F1NLL9 …
	other	118	E1BYA8 F1NY37 F1NIT1 F1N9B7 E1BU42 F1NI89 H9L2H3 Q5F3W0 E1BZK0 Q789A6 E1BXF3 Q5ZM91 O57389 Q5F3R6 F1NT53 Q9W6F3 F1NCH3 E1C2E3 F1P243 F1NSA0 E1C129 E1C1D2 F1N8G9 D5LPR1 F1NM67 F1NRH6 E1C062 F1NQ66 C7G537 Q5ZJK8 Q5F337 F1NZF2 Q5ZKK5 E1C761 F1NER6 D5M8S2 E1BV34 Q92071 F1P2Z4 P14105 F1N843 Q5F3Y0 F1NL98 O42484 R4GKT2 P54939 F1NRW5 H9L0A2 F1NVL6 F1P5D8 E1BR42 E3VW39 P50890 F1P0S9 O42410 E1BVI6 F1NVB1 …
Cellular Component	cell	721	Q5ZLC3 R4GF82 F1NW50 Q5F3W0 F1P3Q8 F1NGT4 Q9W6F3 Q5ZIY8 R4GIN8 Q90ZH5 F1NW23 F1P3U1 F1NII6 E1C7K1 F1NEP9 E1BWM5 O73885 E1C1D2 A3R064 F1NDV3 E1C7U7 F1NJH1 Q5F337 F1NI66 F1NZF2 E1C8M4 F1NY51 F1P2Z4 H9L164 F1NE72 Q8UWC5 Q5ZLQ6 E1C4J8 E1BSG5 F1P334 P14315 P50890 O42410 F1NBK1 E1C600 F1NFU5 F1NDV9 E1C2F7 Q5ZI99 F1NMN7 F1NEQ6 Q5F3Z5 E1C2L9 F1NF89 E1C4J5 Q805B1 F1NLM2 F1NIM4 A7E3K8 Q5ZKP6 E1BZE6 Q5ZIT7 …
	organelle	555	Q5ZLC3 R4GF82 F1NW50 F1P3Q8 Q9W6F3 R4GIN8 Q90ZH5 F1NW23 F1P3U1 F1NII6 F1NEP9 E1BWM5 E1C1D2 F1NDV3 E1C7U7 Q5F337 F1NZF2 F1NY51 F1NE72 Q8UWC5 Q5ZLQ6 E1C4J8 P14315 P50890 O42410 F1NBK1 F1NFU5 E1C2F7 Q5ZI99 F1NMN7 F1NEQ6 Q5F3Z5 E1C2L9 F1NF89 E1C4J5 Q805B1 F1NIM4 A7E3K8 Q5ZKP6 E1BZE6 Q5ZIT7 F1NQT4 Q5ZL34 Q5ZM25 Q5F424 E1BTA0 F1N9L1 Q5ZKC9 F1NG02 E1BYD2 Q5ZM33 Q90WD0 E1BZY8 E1BT75 R4GJP9 Q5ZLE9 P18652 …
	macromolecular complex	295	Q5ZLC3 E1BZT5 F1N9B7 F1NW50 Q5F3W0 F1P3Q8 Q9W6F3 Q5ZIY8 Q5F3R6 Q90ZH5 F1NW23 R4GJ50 F1NII6 E1C7K1 F1NEP9 O73885 E1C1D2 E1BZ33 E1BYQ6 P02112 E1BS06 F1NDV3 P14732 F1NI66 Q5ZKK5 E1C8M4 H9L164 O93480 F1P334 P14315 P50890 O42410 F1NZS9 P62149 F1NH99 E1C600 F1NFU5 E1C2F7 Q5ZI99 F1NEQ6 F1NF89 Q5ZHS0 E1C0M6 E1BZE6 Q5ZIT7 P08251 Q5ZL34 R4GFA9 Q8JHU1 F1P5G9 Q5F424 R4GFR8 F1NG02 E1BYD2 Q5ZM33 P13648 R4GJ00 …
	membrane	273	E1BRS1 F1NW50 Q5F3W0 Q5F3R6 Q90ZH5 F1NW23 F1P3U1 R4GJ50 E1BWM5 E1BVS1 E1C1D2 E1BQV7 E1BYQ6 A3R064 F1NDV3 R4GJ16 P14732 F1NJH1 Q5F337 E1C8M4 F1N9R7 Q5ZKY0 F1N9Z5 P14315 P50890 F1NBK1 P62149 E1BQG4 E1C600 E1C4L7 F1NFU5 F1NDV9 F1P1V1 F1NMN7 E1BXD1 A7E3K8 E1C2G3 Q5ZKP6 F1NQT4 P08251 E1C932 F1N9L1 E1BZ63 F1NG02 E1BYD2 F1NHM8 F1P3P3 F1NQ24 F1NYW0 E1BZY8 F1NMU0 A5HUM0 E1BU55 Q90694 E1BT75 Q5ZKJ2 F1NFH6 …
	membrane-enclosed lumen	110	E1C2G1 F1NIT1 E1BYA8 F1NJ10 F1NYD0 Q5ZIN4 H9L2H3 P15771 E1C818 E1BSD8 Q9W6F3 P56519 Q90ZH5 F1NEI9 E1BVX9 R4GJ50 E1C6G6 F1NII6 F1P556 P16039 E1C4M0 Q9I9D1 P24367 R4GLR1 E1BSR5 P70082 E1BTL6 E1BZ33 E1BYQ6 Q6U7I1 F2Z4K7 F1P555 E1C2V9 P30352 E1BSS3 P14732 H9KZT7 E1C6U4 F1N8V1 E1BV34 E1BX21 E1BSC0 R4GFT6 Q5ZKU4 O93481 H9L0A2 F1NLK0 F1P541 Q4W5Z4 E1C2A1 F1NVY2 P14731 E1BV70 E1C2F7 E1BXY8 F1NEQ6 Q5ZIZ5 …
	other	48	F1NJ10 Q789A6 P05094 Q5ZM91 R4GGF3 Q5ZIY8 F1NW23 O57389 P13474 F1NJF3 Q9I9D1 F1NYY6 Q9YH06 P08629 E1C062 F1N9Y8 F1P4M9 P07660 Q5ZI87 E1BV34 Q5ZLQ6 P54939 P14315 F1NKL4 F1NVB1 F1NH99 Q5ZMT0 E1BUA1 Q5ZKP6 F1NY82 F1N830 R4GHS0 F1NQT4 E1BTC3 Q04584 H9L3L2 Q5ZKC9 F1NG02 P01875 Q5ZHM8 P21611 E1BZY8 Q5ZMD1 Q90694 R4GMC7 Q5ZKJ2 P43347 F1NYH8
Molecular Function	binding	639	Q5ZLC3 F1NS45 R4GF82 F1NW50 Q5F3W0 F1P3Q8 F1NGT4 R4GIN8 Q90ZH5 F1NW23 F1NII6 F1NEP9 O73885 E1C1D2 Q5F478 F1N8G9 F1NIK8 A3R064 F1NDV3 F1NJH1 Q5F337 F1NI66 F1NZF2 E1C8M4 E1BQE4 Q5ZHV7 F1P2Z4 H9L164 F1NE72 Q8UWC5 Q5ZLQ6 E1BSG5 P14315 P50890 O42410 E1BX13 F1NFU5 F1NDV9 E1C059 E1C2F7 Q5ZI99 F1NEQ6 F1NCE7 E1C2L9 F1NF89 Q805B1 F1NIM4 Q05876 A7E3K8 Q5ZKP6 E1BZE6 Q5ZIT7 F1NQT4 Q5F397 Q5ZMV9 Q5ZL34 Q5ZM25 …
	catalytic activity	347	Q5ZLC3 F1N9C2 F1NS45 Q90705 Q5ZIN4 F1NW50 F1NVM3 F1NGT4 Q9W6F3 R4GIN8 R4GJ50 R4GJQ2 F1NEP9 E1BVS1 E1BWJ5 E1C2C2 E1C1D2 E1BZ33 E1BQV7 R4GFB4 Q6U7I1 R4GJ16 Q5ZLS7 F1NJH1 Q5F337 F1NI66 F1NZF2 E1C0F5 R4GFA5 Q5ZLP2 F1NY51 F1P2Z4 F1N9R7 F1NE72 F1P463 F1NBK1 E1BQG4 R4GMK6 F1N9R0 E1C2F7 F1P1V1 F1NMN7 F1NEQ6 E1BXD1 E1C4J5 F1NL90 Q805B1 F1NH78 F1NLM2 Q05876 F1N8Y3 A7E3K8 E1C2G3 Q5ZKP6 E1C6T4 Q5ZIT7 Q5F397 …
	molecular function regulator	58	F1NYS9 F1P4A4 F1NLM2 E1C2F9 F1NLT8 F1NMS0 F1NY82 F1N830 Q5ZM91 Q5ZIY8 F1NBJ2 R4GI78 F1NMY8 E1C3X1 P63247 R4GI39 Q5ZIF0 F1NIT0 F1NE84 Q5ZLX4 F1P5G9 F1P1Y1 F1P409 F1N9L1 R4GHK5 R4GJH6 F1P033 Q5ZMM3 E1C2V9 Q5F3J5 F1P1P3 Q5ZI87 E1C8M4 R4GH86 E1BS61 F1NBL4 E1C0E2 F1P3P3 H9L164 F1NG51 F1NQ24 Q5ZLR6 F1NHZ7 F1NLJ3 P18652 E1C293 E1BR42 F1P541 F1NSI7 P62149 Q5ZKJ2 E1BVI6 E1C470 Q5ZMT0 R4GG13 Q5F418 E1BS97 …
	molecular transducer activity	41	F1NYS9 F6SB94 F1N869 R4GF82 R4GKD1 F1NQT4 R4GG43 F1NT53 P50147 E1BTC3 Q5ZIF0 F7BWA2 Q8JHU1 F1P5G9 F1NN68 P07228 F1NM67 E1BWJ3 Q98SN3 F1NNN7 R4GI26 E1C761 Q92071 F1P0R1 Q5F3Y0 F1N843 F1NL98 R4GKT2 F1N9Z5 H9KZW0 E3VW39 P50890 Q5F3M0 E1C626 Q90999 E1C600 F1NAF4 F1NDV9 Q6DV79 F1NWP6 Q805B1
	transporter activity	38	F1P4A4 F1NPJ9 F1NJ10 Q9YGL9 F1NW50 Q5ZKI1 F1NAR8 F1NL83 E1BQA9 E1C2E3 Q9I9D1 F1NDH6 F1NBW8 E1C932 E1BYQ6 P02112 F1NLG5 F1NDV3 F1NU06 E1BVF8 E1BW78 E1C4M9 F1NWU6 F1NVS7 F1NID6 F1NCG7 A5HUM1 F1NHZ7 A5HUM0 Q5F4B9 P01994 F1NFH6 Q5F4C0 P51901 E1BXY8 Q9YH14 P02001 H9KZY3
	structural molecule activity	31	P09654 P13648 F1NPA9 F6SU35 F1NN16 E1BZY8 F1NW23 F1NEI9 E1BTG1 F1NPS0 Q5ZHR7 P54939 F1NFC6 F1NB52 E1C4M0 E1BV83 P50890 P14731 H9L3L2 P08636 P02607 E1BS06 Q5ZJZ2 P79781 R4GJH8 F2Z4K7 P47832 P14732 E1C653 F1NF89 P47838
	nucleic acid binding transcription factor activity	29	Q5ZKW8 E1C2G1 Q8JHX2 Q5ZMM7 F1NDM6 E1BX21 E1C1W0 F1N847 H9L140 R4GG43 P13474 E1BVB4 P38531 P16236 F1P592 F1N9Z5 F7BWA2 E1C717 Q8JHU1 E1BTL6 Q5ZIZ6 Q9YH06 E1C473 F1NFU5 Q6DV79 E1C6B5 Q98SN3 E1BZ63 E1C2L9
	other	31	F1NIZ6 Q5ZKI1 H9KYU8 Q5ZIZ6 F1NER6 D5M8S2 E1BX21 Q5ZJF4 F1NVY2 E1C2F7 E1C2L9 A7E3K8 F1NL83 F1P4X5 R4GHE3 R4GFA9 R4GL59 F1P5G9 F1N9L1 E1BWJ3 Q98SN3 E1BW78 R4GH86 Q5ZMM7 F1NT14 Q5F3M0 P80566 Q5F3F2 P0CB50 E1C8Z5 F1NM08
