# Supplementary material for: Marek’s Disease Virus Regulates the Ubiquitylome of Chicken CD4+ T Cells to Promote Tumorigenesis
Source: Int J Mol Sci. 2019 Apr 28;20(9):2089. doi: 10.3390/ijms20092089 (PMC6539122; doi:10.3390/ijms20092089)
Supplement: Supplementary file 1 [file ijms-20-02089-s001.zip › Supplementary File/Table S3.xlsx]

## Sheet: up-regulated enzymes
Table S3A. The classification of enzymes with significantly up-regulated ubiquitination
Entry	T/C Ratio Ratio	EC number	Gene names	Protein names	Enzyme activity
F1P331	4.14924	1.1.1.11	AKR7A2	Aldo-keto reductase family 7 like (gene/pseudogene)
E1C279	2.21761	1.1.1.170	NSDHL	NAD(P) dependent steroid dehydrogenase-like
E1BVT3	5.60007	1.1.1.37	MDH2	Malate dehydrogenase (EC 1.1.1.37)
F1NPG2	9.95559	1.1.1.42	IDH1	Isocitrate dehydrogenase [NADP] (EC 1.1.1.42)
Q5ZIX8	6.16032	1.14.11.-	KDM3A JHDM2A JMJD1A	Lysine-specific demethylase 3A (EC 1.14.11.-) (JmjC domain-containing histone demethylation protein 2A) (Jumonji domain-containing protein 1A)
Q5ZMK5	2.08002	1.14.11.-	JMJD6 PTDSR	Bifunctional arginine demethylase and lysyl-hydroxylase JMJD6 (EC 1.14.11.-) (Histone arginine demethylase JMJD6) (JmjC domain-containing protein 6) (Jumonji domain-containing protein 6) (Lysyl-hydroxylase JMJD6) (Peptide-lysine 5-dioxygenase JMJD6) (Phosphatidylserine receptor) (Protein PTDSR)
Q5ZLL6	2.84312	1.14.18.9	MSMO1 SC4MOL	Methylsterol monooxygenase 1 (EC 1.14.18.9) (C-4 methylsterol oxidase)
E1C4Q0	37.1735	1.17.4.1	RRM1	Ribonucleoside-diphosphate reductase (EC 1.17.4.1)
Q5ZM72	7.66644	1.2.1.84	FAR1	Fatty acyl-CoA reductase 1 (EC 1.2.1.84)
P23913	47	1.3.1.70	LBR	Delta(14)-sterol reductase (Delta-14-SR) (EC 1.3.1.70) (3-beta-hydroxysterol Delta (14)-reductase) (C-14 sterol reductase) (C14SR) (Integral nuclear envelope inner membrane protein) (Lamin-B receptor) (Sterol C14-reductase)
F1NEF6	30.1937	1.3.1.8	ACAD9	acyl-CoA dehydrogenase family member 9
P00378	2.00942	1.5.1.3	DHFR	Dihydrofolate reductase (EC 1.5.1.3)
F1NMC3	11.1216	1.5.1.5; 6.3.4.3	MTHFD1	methylenetetrahydrofolate dehydrogenase, cyclohydrolase and formyltetrahydrofolate synthetase 1
F1N9U8	13.8854	1.5.5.1	ETFA	Electron transfer flavoprotein subunit alpha
P18944	24.6553	1.9.3.1	MT-CO2 COII COXII MTCO2	Cytochrome c oxidase subunit 2 (EC 1.9.3.1) (Cytochrome c oxidase polypeptide II)
Q5F3W5	5.8442	2.1.1.43	SUV39H2	Histone-lysine N-methyltransferase SUV39H2 (EC 2.1.1.43) (Suppressor of variegation 3-9 homolog 2) (Su(var)3-9 homolog 2)
E1BYM1	2.60665	2.1.1.56	RNMT	mRNA cap guanine-N7 methyltransferase (EC 2.1.1.56)
E1C0F5	20.1914	2.1.1.77	PCMTD2	Protein-L-isoaspartate (D-aspartate) O-methyltransferase domain containing 2
Q5XKY5	2.11623	2.1.2.3; 3.5.4.10	PURH ATIC	Aminoimidazole-4-carboxamide ribonucleotidetransformylase/IMP cyclohydrolase (Bifunctional purine biosynthesis protein PURH)
F1P1A5	44.2887	2.2.1.1	TKTL1	Transketolase
E1C7J9	2.56466	2.3.1.-	NAT10	RNA cytidine acetyltransferase (EC 2.3.1.-) (18S rRNA cytosine acetyltransferase)
Q5ZLL8	2.41058	2.3.1.15; 2.3.1.51	GPAT3 AGPAT9	Glycerol-3-phosphate acyltransferase 3 (GPAT-3) (EC 2.3.1.15) (1-acyl-sn-glycerol-3-phosphate O-acyltransferase 9) (1-AGP acyltransferase 9) (1-AGPAT 9) (EC 2.3.1.51) (Lysophosphatidic acid acyltransferase theta) (LPAAT-theta)
Q6B842	6.53175	2.3.1.21	CPT1A	Carnitine palmitoyltransferase 1A (Carnitine palmitoyltransferase I) (EC 2.3.1.21)
E1BYG6	6.23064	2.3.1.225	ZDHHC13	Palmitoyltransferase (EC 2.3.1.225)
F1NBH7	2.98872	2.3.1.225	ZDHHC5	Palmitoyltransferase (EC 2.3.1.225)
E1BTF7	10.3174	2.3.1.51	AGPAT2	1-acyl-sn-glycerol-3-phosphate acyltransferase (EC 2.3.1.51)
E1BY49	10.2718	2.3.1.51	AGPAT4	1-acylglycerol-3-phosphate O-acyltransferase 4
F1NME3	4.2771	2.3.1.67; 2.3.1.23	LPCAT1	Lysophosphatidylcholine acyltransferase 1
P12276	230.018	2.3.1.85; 2.3.1.38; 2.3.1.39; 2.3.1.41; 1.1.1.100; 4.2.1.59; 1.3.1.39; 3.1.2.14	FASN FAS	Fatty acid synthase (EC 2.3.1.85) [Includes: [Acyl-carrier-protein] S-acetyltransferase (EC 2.3.1.38); [Acyl-carrier-protein] S-malonyltransferase (EC 2.3.1.39); 3-oxoacyl-[acyl-carrier-protein] synthase (EC 2.3.1.41); 3-oxoacyl-[acyl-carrier-protein] reductase (EC 1.1.1.100); 3-hydroxyacyl-[acyl-carrier-protein] dehydratase (EC 4.2.1.59); Enoyl-[acyl-carrier-protein] reductase (EC 1.3.1.39); Ole…
Q5ZMG1	6.43088	2.3.2.-	UFL1	E3 UFM1-protein ligase 1 (EC 2.3.2.-) (E3 UFM1-protein transferase 1)
F1NL19	10.4009	2.3.2.24	CDC34	Cell division cycle 34
E1BW48	44.3312	2.3.2.26	HERC2	HECT and RLD domain containing E3 ubiquitin protein ligase 2
F1NBI4	3.16441	2.3.2.26	HECTD3	E3 ubiquitin-protein ligase HECTD3	ubiquitin-protein ligase activity,Uniprot
E1BZV7	6.0131	2.3.2.26; 6.3.2.19	TRIP12	Thyroid hormone receptor interactor 12	HECT, E3 ligase catalytic domain
F1P0T0	5.31033	2.3.2.27	TTC3	Tetratricopeptide repeat domain 3	ubiquitin-protein transferase
F1P5I1	2.29535	2.3.2.27	UBR1	Ubiquitin protein ligase E3 component n-recognin 1
F1P5N8	3.4725	2.3.2.27	RCHY1	RING finger and CHY zinc finger domain-containing protein 1	ubiquitin-protein transferase
Q5ZIR9	6.05514	2.3.2.27	RNF185	E3 ubiquitin-protein ligase RNF185 (EC 2.3.2.27) (RING finger protein 185) (RING-type E3 ubiquitin transferase RNF185)
Q5ZMA2	21.7002	2.3.2.27	PRPF19	Pre-mRNA-processing factor 19 (EC 2.3.2.27) (PRP19/PSO4 homolog) (RING-type E3 ubiquitin transferase PRP19)
Q90972	7.47516	2.3.2.27	RNF13 RZF	E3 ubiquitin-protein ligase RNF13 (EC 2.3.2.27) (C-RZF) (RING finger protein 13) (RING-type E3 ubiquitin transferase RNF13)
Q5ZMN4	6.69196	2.3.2.27	UBR7	E3 ubiquitin-protein ligase UBR7	ubiquitin-protein ligase activity,Uniprot
E1BRU6	2.8512	2.3.2.27	LRSAM1	Leucine rich repeat and sterile alpha motif containing 1	LRSAM1, a RING finger ubiquitin ligase also known as TSG101-associated ligase
E1BYQ3	6.26869	2.3.2.27	CUL3	Cullin 3	Cullin 3 is a component of Cullin-RING E3 ubiquitin ligases complexes (CRLs) which are involved in protein ubiquitylation and represent a part of ubiquitin–proteasome system (UPS)
E1C1A1	11	2.3.2.31	ARIH2	RBR-type E3 ubiquitin transferase (EC 2.3.2.31)
Q5F465	4	2.3.2.31	ARIH1	RBR-type E3 ubiquitin transferase (EC 2.3.2.31)
F6UZB4	3.46545	2.4.1	POFUT2	Protein O-fucosyltransferase 2
F1NWL9	10.3541	2.4.2.30	ZC3HAV1	Zinc finger CCCH-type antiviral protein 1	NAD+ ADP-ribosyltransferase
E1BSI0	2.72358	2.4.2.30	PARP3	Poly [ADP-ribose] polymerase (PARP) (EC 2.4.2.-)
P26446	6.364	2.4.2.30; 2.4.2.-	PARP1 ADPRT	Poly [ADP-ribose] polymerase 1 (PARP-1) (EC 2.4.2.30) (ADP-ribosyltransferase diphtheria toxin-like 1) (ARTD1) (DNA ADP-ribosyltransferase PARP1) (EC 2.4.2.-) (NAD(+) ADP-ribosyltransferase 1) (ADPRT 1) (Poly[ADP-ribose] synthase 1) (Protein poly-ADP-ribosyltransferase PARP1) (EC 2.4.2.-)
Q5ZLA7	6.43726	2.4.99.18	STT3A	oligosaccharyltransferase complex catalytic subunit A
P20136	6.76184	2.5.1.18	GSTM2	Glutathione S-transferase 2 (EC 2.5.1.18) (GST class-mu) (GST-CL2) (GSTM1-1)
F1NE58	3.46105	2.5.1.59	PGGT1B	Protein geranylgeranyltransferase type I subunit beta
F1P4E5	7	2.5.1.60	RABGGTB	Geranylgeranyl transferase type-2 subunit beta (EC 2.5.1.60)
F1NTK1	8.72119	2.6.1.52	PSAT1	Phosphoserine aminotransferase (EC 2.6.1.52)
E1C7R3	11.5227	2.7.1.-	KSR1	Kinase suppressor of ras 1	Scaffolding protein that is part of a multiprotein signaling complex. Promotes phosphorylation of Raf family members and activation of downstream MAP kinases. Promotes activation of MAPK1 and/or MAPK3, both in response to EGF and to cAMP. Does not have kinase activity by itself.
R4GGT7	3.13254	2.7.1.-	CDCK1	CDC like kinase 1	protein serine/threonine kinase activity, protein tyrosine kinase activity
F1NZJ2	4.59486	2.7.1.1	HK1	Hexokinase-1
E1BXR3	4.47117	2.7.1.105; 3.1.3.46	PFKFB2	6-phosphofructo-2-kinase/fructose-2,6-biphosphatase 2
F1NLK4	3.88708	2.7.1.149	PIP4K2B	Phosphatidylinositol-5-phosphate 4-kinase type 2 beta
F1NKE8	3.7542	2.7.1.35	PDXK	Pyridoxal kinase
E1BQZ7	4.97479	2.7.1.38	PHKA1	Phosphorylase b kinase regulatory subunit
P00548	8.65011	2.7.1.40	PKM	Pyruvate kinase PKM (EC 2.7.1.40)
F1NMM9	7.79115	2.7.1.48	UCK2	Uridine-cytidine kinase (EC 2.7.1.48)
F1NCQ1	8.32393	2.7.1.67	PI4K2A	Phosphatidylinositol 4-kinase 2-alpha
H9KYX1	2.80082	2.7.1.68	PIP5K1A	Phosphatidylinositol-4-phosphate 5-kinase type-1 alpha
Q5ZJL4	3.41635	2.7.1.78	CLP1	Polyribonucleotide 5'-hydroxyl-kinase Clp1 (EC 2.7.1.78) (Polyadenylation factor Clp1) (Polynucleotide kinase Clp1) (Pre-mRNA cleavage complex II protein Clp1)
E1BVH9	5.99923	2.7.1.78; 3.1.11	N4BP2	Nedd4 binding protein 2	a polynucleotide kinase domain (PNK) near the N-terminal region
Q91048	2.45788	2.7.10.1	PTK7 KLG	Inactive tyrosine-protein kinase 7 (Kinase-like protein) (Protein-tyrosine kinase 7) (Pseudo tyrosine kinase receptor 7) (Tyrosine-protein kinase-like 7)
E1BYG3	3.49102	2.7.10.2	STK16	Serine/threonine kinase 16
F1NMJ9	3.25755	2.7.10.2	JAK1	Tyrosine-protein kinase (EC 2.7.10.2)
P41239	6.82205	2.7.10.2	CSK	Tyrosine-protein kinase CSK (EC 2.7.10.2) (C-Src kinase)
P42683	3.19516	2.7.10.2	LCK	Proto-oncogene tyrosine-protein kinase LCK (EC 2.7.10.2) (Protein-tyrosine kinase C-TKL) (p56tk1)
Q75R65	5.86644	2.7.10.2	JAK2	Tyrosine-protein kinase JAK2 (EC 2.7.10.2) (Janus kinase 2) (JAK-2)
R4GJW5	21.0378	2.7.10.2	WEE1	Wee1-like protein kinase (EC 2.7.10.2)
E1BTC3	3	2.7.10.2	PTK2B	Protein tyrosine kinase 2 beta
Q5F3L5	11.951	2.7.11.1	NEK6	Serine/threonine-protein kinase Nek6	protein kinase activity, protein serine/threonine kinase activity, protein tyrosine kinase activity
E1BVE1	12.1937	2.7.11.1	AURKA	Aurora kinase A
E1BX69	3.05484	2.7.11.1	EIF2AK3	Eukaryotic translation initiation factor 2 alpha kinase 3
E1C1A7	10.684	2.7.11.1	IRAK4	interleukin-1 receptor-associated kinase 4
E1C5R5	2.25944	2.7.11.1	LRRK2	Leucine-rich repeat kinase 2
F1NAG9	14.8307	2.7.11.1	NEK9	NIMA related kinase 9
Q5F3U4	19.0307	2.7.11.1	PDPK1	3-phosphoinositide dependent protein kinase 1
E1BWH5	6.27232	2.7.11.1	RIOK1	Serine/threonine-protein kinase RIO1 (EC 2.7.11.1)
E1C0Q6	3	2.7.11.1	ATM	Non-specific serine/threonine protein kinase (EC 2.7.11.1)
E1C2I2	17.1818	2.7.11.1	MASTL GW GWL	Serine/threonine-protein kinase greatwall (GW) (GWL) (EC 2.7.11.1) (Microtubule-associated serine/threonine-protein kinase-like) (MAST-L)
E1C8Z7	2	2.7.11.1	STK38	Non-specific serine/threonine protein kinase (EC 2.7.11.1)
F1NKU2	7.03627	2.7.11.1	MELK	Non-specific serine/threonine protein kinase (EC 2.7.11.1)
F1NSY0	11	2.7.11.1	RIOK3	Serine/threonine-protein kinase RIO3 (EC 2.7.11.1)
P05625	32.5212	2.7.11.1	RAF1 MIL	RAF proto-oncogene serine/threonine-protein kinase (EC 2.7.11.1) (C-MIL) (C-RAF) (MIL proto-oncogene serine/threonine-protein kinase) (RAF-1)
Q5ZJK4	3.89974	2.7.11.1	STK4	Serine/threonine-protein kinase 4 (EC 2.7.11.1)
Q8AYC9	7.97268	2.7.11.1	CHEK1 CHK1	Serine/threonine-protein kinase Chk1 (EC 2.7.11.1) (CHK1 checkpoint homolog) (Checkpoint kinase-1)
Q9I9E0	2.59709	2.7.11.1	TAOK3 KFC	Serine/threonine-protein kinase TAO3 (EC 2.7.11.1) (Kinase from chicken) (Thousand and one amino acid protein 3)
Q5ZM34	5.368	2.7.11.1, 2.7.11	STK17B	Serine/threonine kinase 17b	protein kinase activity, protein serine/threonine kinase activity, protein tyrosine kinase activity
E1C093	10.9875	2.7.11.1; 2.7.1.153	PIK3CG	Phosphatidylinositol-4,5-bisphosphate 3-kinase catalytic subunit gamma isoform
Q5ZJB4	14.3248	2.7.11.10	CHUK IKKA	Inhibitor of nuclear factor kappa-B kinase subunit alpha (I kappa-B kinase alpha) (IKK-A) (IKK-alpha) (IkBKA) (IkappaB kinase) (EC 2.7.11.10) (Conserved helix-loop-helix ubiquitous kinase) (Nuclear factor NF-kappa-B inhibitor kinase alpha) (NFKBIKA)
E1BYS6	2.16075	2.7.11.13	PKN1	Protein kinase N2
E1C6T4	16.4372	2.7.11.13	PRKD3	Serine/threonine-protein kinase (EC 2.7.11.13)
F1NG47	2.86632	2.7.11.13	PRKCE	Protein kinase C (EC 2.7.11.13)
E1BZ86	15.4462	2.7.11.17	CAMK2G	Calcium/calmodulin dependent protein kinase II gamma
Q5ZKI0	51.838	2.7.11.17	CAMK2D	Calcium/calmodulin-dependent protein kinase type II delta chain (CaM kinase II subunit delta) (CaM-kinase II delta chain) (CaMK-II subunit delta) (EC 2.7.11.17)
F1NCX7	4.75441	2.7.11.21	PLK1	Serine/threonine-protein kinase PLK (EC 2.7.11.21) (Polo-like kinase)
F1NA68	14.866	2.7.11.22	CDK3	cyclin dependent kinase 3
F1P1K1	36.361	2.7.11.22	CDK17	Cyclin dependent kinase 17
Q90771	11.68	2.7.11.22	cdk6 CDK6	Cyclin-dependent kinase
P13863	152.004	2.7.11.22; 2.7.11.23	CDK1 CDC2	Cyclin-dependent kinase 1 (CDK1) (EC 2.7.11.22) (EC 2.7.11.23) (Cell division control protein 2 homolog) (Cell division protein kinase 1) (p34 protein kinase)
E1C1H4	15.8043	2.7.11.24	MAPK8	Mitogen-activated protein kinase (EC 2.7.11.24)
F1N862	9.77026	2.7.11.24	NLK	Mitogen-activated protein kinase (EC 2.7.11.24)
P79996	4.20787	2.7.11.24	MAPK9 JNK2	Mitogen-activated protein kinase 9 (MAP kinase 9) (MAPK 9) (EC 2.7.11.24) (Stress-activated protein kinase JNK2) (c-Jun N-terminal kinase 2)
F1NYS9	11.5486	2.7.11.25	MAP3K5	Mitogen-activated protein kinase kinase kinase 5
F1NZH3	12.2791	2.7.11.25	MAP3K2	Mitogen-activated protein kinase kinase kinase 2
F1P5T2	7.74604	2.7.11.19;2.7.11.1;2.7.11.26	PHKG1	phosphorylase kinase catalytic subunit gamma 1
Q90ZK6	14.1485	2.7.11.30	ACVR1	Activin receptor type-1 (EC 2.7.11.30) (Activin receptor type I) (Type I TGF B receptor)
F1NGQ3	21.966	2.7.12.2	PBK	PDZ binding kinase
Q5ZIF0	2.2927	2.7.12.2	MAP2K1	Mitogen-activated protein kinase kinase 1
Q90891	5.18527	2.7.12.2	MAP2K2 MEK2 MKK2 PRKMK2	Dual specificity mitogen-activated protein kinase kinase 2 (MAP kinase kinase 2) (MAPKK 2) (EC 2.7.12.2) (ERK activator kinase 2) (MAPK/ERK kinase 2) (MEK2)
F1NU17	4.48277	2.7.2.3	PGK1	Phosphoglycerate kinase (EC 2.7.2.3)
P05081	5.38709	2.7.4.3; 2.7.4.6	AK1	Adenylate kinase isoenzyme 1 (AK 1) (EC 2.7.4.3) (EC 2.7.4.6) (ATP-AMP transphosphorylase 1) (ATP:AMP phosphotransferase) (Adenylate monophosphate kinase) (Myokinase)
O57535	5.06019	2.7.4.6	NDK	Nucleoside diphosphate kinase (NDK) (NDP kinase) (EC 2.7.4.6)
R4GM98	8.08812	2.7.4.6	NME3	Nucleoside diphosphate kinase (EC 2.7.4.6)
Q5ZJ00	14.1514	2.7.4.8	MPP1 EMP55	MAGUKs (membrane-associated guanylate kinase homologs)
F1NIP5	6.53103	2.7.6.1	PRPS1	Ribose-phosphate diphosphokinase
P37383	6.79387	2.7.7.-	RAD51A RAD51	DNA repair protein RAD51 homolog 1(AAA+ ATPase)	Rad51 Recombinase
E1C8P2	9.85786	2.7.7.4; 2.7.1.25	PAPSS1	3'-phosphoadenosine 5'-phosphosulfate synthase 1
Q9PT88	5.59007	2.7.7.6	RPB6 POLR2F	DNA-directed RNA polymerases I, II, and III subunit RPABC2
E1C548	7.1343	2.7.7.6	POLR1C	DNA-directed RNA polymerases I and III subunit RPAC1	RNA polymerase I and III subunit C
F1NCB0	23.4979	2.7.7.6	POLR2B	DNA-directed RNA polymerase subunit beta (EC 2.7.7.6)
Q5ZL98	2.3199	2.7.7.6	POLR3A	DNA-directed RNA polymerase III subunit RPC1 (RNA polymerase III subunit C1) (EC 2.7.7.6) (DNA-directed RNA polymerase III subunit A)
H9KZT7	2.08444	2.7.7.84	ILF2	Interleukin enhancer binding factor 2	Nuclear factor of activated T-cells (NFAT) is a transcription factor required for T-cell expression of the interleukin 2 gene.
E1C3M4	2.27406	2.8.1.11; 2.7.7.80	MOCS3 UBA4	Adenylyltransferase and sulfurtransferase MOCS3 (Molybdenum cofactor synthesis protein 3) [Includes: Molybdopterin-synthase sulfurtransferase (EC 2.8.1.11) (Sulfurtransferase MOCS3) (Sulfur carrier protein MOCS2A sulfurtransferase); Molybdopterin-synthase adenylyltransferase (EC 2.7.7.80) (Sulfur carrier protein MOCS2A adenylyltransferase) (Adenylyltransferase MOCS3)]
E1C7P7	3.59428	3.-	ABHD6	Abhydrolase domain containing 6	The alpha/beta hydrolase fold includes proteases, lipases, peroxidases, esterases, epoxide hydrolases and dehalogenases
P79769	4.36203	3.1.-.-	TSN	Translin (EC 3.1.-.-) (Component 3 of promoter of RISC) (C3PO)
Q5ZK01	9.77488	3.1.-.-	PELO	Protein pelota homolog (EC 3.1.-.-)
F1P0Z1	2.48029	3.1.-.-	REXO1	RNA exonuclease 1 homolog
F1NSJ2	6.92621	3.1.2	ACOT7	Acyl-CoA thioesterase 7
E1C959	4.42417	3.1.3	CWF19L1	CWF19 like cell cycle control factor 1	N-terminal metallophosphatase domain
P48463	5.49301	3.1.3.16	PPP2CA	Serine/threonine-protein phosphatase 2A catalytic subunit alpha isoform (PP2A-alpha) (EC 3.1.3.16)
F1NBJ2	3.64557	3.1.3.16	PPP2R2A	Serine/threonine-protein phosphatase 2A 55 kDa regulatory subunit B
F1NY62	7.98553	3.1.3.16	PGAM5	PGAM family member 5, mitochondrial serine/threonine protein phosphatase
P62207	3.70551	3.1.3.16; 3.1.3.53	PPP1CB	Serine/threonine-protein phosphatase PP1-beta catalytic subunit (PP-1B) (EC 3.1.3.16) (EC 3.1.3.53)
F1P521	3.41194	3.1.3.48	PTPRE	Protein tyrosine phosphatase, receptor type E
Q5ZID6	3.24375	3.1.3.5; 3.1.3.91	NT5C3A NT5C3 PYN1	Cytosolic 5'-nucleotidase 3A (EC 3.1.3.5) (7-methylguanosine phosphate-specific 5'-nucleotidase) (7-methylguanosine nucleotidase) (EC 3.1.3.91) (Cytosolic 5'-nucleotidase 3) (Cytosolic 5'-nucleotidase III) (cN-III) (Pyrimidine 5'-nucleotidase 1) (P5'N-1) (P5N-1) (PN-I)
Q5F452	2.10227	3.1.3.95; 3.1.3.64	MTMR8	Myotubularin-related protein 8 (Phosphatidylinositol-3,5-bisphosphate 3-phosphatase) (EC 3.1.3.95) (Phosphatidylinositol-3-phosphate phosphatase) (EC 3.1.3.64)
F1NW29	5.38525	3.1.4.-	TDP2	Tyrosyl-DNA phosphodiesterase 2 (Tyr-DNA phosphodiesterase 2) (EC 3.1.4.-) (5'-tyrosyl-DNA phosphodiesterase) (5'-Tyr-DNA phosphodiesterase)
E1C3D8	3.0618	3.1.4.11	PLCD1	Phosphoinositide phospholipase C (EC 3.1.4.11)
F1NIQ9	4.88197	3.4.13.9	PEPD	peptidase D
F1P257	5.23152	3.4.14.10	TPP2	Tripeptidyl peptidase 2
E1BWJ5	4.74314	3.4.19.12	USP9X	ubiquitin specific peptidase 9 X-linked
E1C4M6	13.3081	3.4.19.12	USP14	Ubiquitin specific peptidase 14
F1NH67	6.68533	3.4.19.12	CYLD	CYLD lysine 63 deubiquitinase
E1C1R4	7.58126	3.4.19.12	USP47	Ubiquitin carboxyl-terminal hydrolase 47 (EC 3.4.19.12) (Deubiquitinating enzyme 47) (Ubiquitin thioesterase 47) (Ubiquitin-specific-processing protease 47)
E1C8W4	7.9642	3.4.19.12	USP5	Ubiquitin carboxyl-terminal hydrolase (EC 3.4.19.12)
Q9W689	5.1098	3.4.19.12	ATXN3 MDJ1 MJD	Ataxin-3 (EC 3.4.19.12) (Machado-Joseph disease protein 1 homolog)
F1NXN9	12.7508	3.4.23.-	HM13	Histocompatibility minor 13
E1BYW9	3.61723	3.4.25.1	PSMB3	Proteasome subunit beta (EC 3.4.25.1)
F1NC02	3.10504	3.4.25.1	PSMA4	Proteasome subunit alpha type (EC 3.4.25.1)
F1NEQ6	9.56166	3.4.25.1	PSMA6	Proteasome subunit alpha type (EC 3.4.25.1)
Q5ZLI2	10.9273	3.4.25.1	PSMA3 RCJMB04_6b22	Proteasome subunit alpha type (EC 3.4.25.1)
Q5ZI51	4.37686	3.5.1.-; 3.2.1.143; 3.2.2.-	ADPRHL2 ARH3 RCJMB04_30e5	ADP-ribose glycohydrolase ARH3 (ADP-ribosylhydrolase 3) (O-acetyl-ADP-ribose deacetylase ARH3) (EC 3.5.1.-) (Poly(ADP-ribose) glycohydrolase ARH3) (EC 3.2.1.143) ([Protein ADP-ribosylarginine] hydrolase-like protein 2) ([Protein ADP-ribosylserine] hydrolase) (EC 3.2.2.-)
P56517	36.723	3.5.1.98	HDAC1 HDAC1A	Histone deacetylase 1 (HD1) (EC 3.5.1.98)
P56519	4.26154	3.5.1.98	HDAC2	Histone deacetylase 2 (HD2) (EC 3.5.1.98)
R4GK17	34.0827	3.5.1.99	FAAH2	Fatty acid amide hydrolase 2
E1C878	3.65556	3.5.99.6	GNPDA2	Glucosamine-6-phosphate isomerase (EC 3.5.99.6) (Glucosamine-6-phosphate deaminase)
E1BVB0	7.7221	3.6.-.	ARL1	ADP-ribosylation factor-like protein 1	GTP/GDP exchange proteins.members of the ARF family of GTP-binding proteins of the Ras superfamily.
E1BYJ2	7.75305	3.6.-.	MSH6	DNA mismatch repair protein Msh6	hMSH6 has an intrinsic ATPase activity
F1N9P5	5.74142	3.6.-.	ABCD4	ATP binding cassette subfamily D member 4	ABCA4 has several biochemical functions, for example, ATP binding, ATPase activity, ATPase activity, coupled to transmembrane movement of substances.
F1NB03	55.2956	3.6.-.	KIF2C	Kinesin-like protein
F1NKL4	5.21665	3.6.-.	DYNC1H1	Dynein cytoplasmic 1 heavy chain 1
F1NSA8	6.53526	3.6.-.	RAP1A	Ras-related protein Rap-1A	These proteins are characterized by a molecular weight between 20 and 30 kDa, the ability to bind GTP or GDP and a low intrinsic GTPase activity. T
F1NU79	107.492	3.6.-.	PSMC5	26S proteasome AAA-ATPase subunit Rpt6
F1NW97	5.29757	3.6.-.	TUBA4B	Tubulin alpha chain
F1NYB1	3.24194	3.6.-.	TUBB4B	Tubulin beta chain
F1P3C0	4.27404	3.6.-.	RFC3	Replication factor C subunit 3
H9L0M7	18.0687	3.6.-.	MSTO1	Misato 1, mitochondrial distribution and morphology regulator
P02607	6.20403	3.6.-.	MYL6	Myosin light polypeptide 6 (G2 catalytic) (LC17-GI) (LC17-NM) (Myosin light chain alkali smooth-muscle/non-muscle isoforms)
P09203	2.96505	3.6.-.	TUBB1	Tubulin beta-1 chain (Beta-tubulin class-I)
P09244	8.25658	3.6.-.	TUBB7	Tubulin beta-7 chain
P09644	2.5424	3.6.-.	TUBA5	Tubulin alpha-5 chain
P09645	2.93096	3.6.-.	TUBA8	Tubulin alpha-8 chain (Fragment)
P32882	3.48663	3.6.-.	TUBB2	Tubulin beta-2 chain (Beta-tubulin class-II)
P53033	13.7524	3.6.-.	RFC2	Replication factor C subunit 2 (Activator 1 40 kDa subunit) (A1 40 kDa subunit) (Activator 1 subunit 2) (Replication factor C 40 kDa subunit) (RF-C 40 kDa subunit) (RFC40)
Q5F3X4	3.93258	3.6.-.	EFTUD2 SNRP116	Elongation factor Tu GTP-binding domain protein 2) (U5-116 kDa)
Q5F4B9	9.74855	3.6.-.	ABCD3	ATP binding cassette subfamily D member 3
Q5ZMC2	5.49719	3.6.-.	MYO1G	Unconventional myosin-Ig
Q5ZMS3	4.31272	3.6.-.	EIF2S3	Eukaryotic translation initiation factor 2 subunit 3 (Eukaryotic translation initiation factor 2 subunit gamma) (eIF-2-gamma)
Q90705	2.59731	3.6.-.	EEF2	Elongation factor 2 (EF-2)	P-loop containing nucleoside triphosphate hydrolase
Q90835	3.76266	3.6.-.	EEF1A	Elongation factor 1-alpha 1 (EF-1-alpha-1) (Elongation factor Tu) (EF-Tu)	P-loop containing nucleoside triphosphate hydrolase
Q9PTG6	2.46372	3.6.-.	DCTN2	Dynactin subunit 2 (p50 dynamitin)
R4GFE1	4.80686	3.6.-.	RFC5	Replication factor C subunit 5
R4GK63	3.36831	3.6.-.	GBP4L	guanylate-binding protein 4-like	P-loop_NTPase; P-loop containing Nucleoside Triphosphate Hydrolases
F1NEG1	13.5143	3.6.-.-	RAD50	RAD50 double strand break repair protein
F1P1G4	6.03312	3.6.1.-	RAB43	ras-related protein Rab-43	NCBI的MeSH上查到
D2D3P4	4.00448	3.6.1.-	Rab27a	RAB27A, member RAS oncogene family (Rab27a)	small GTPase superfamily, Rab family
Q5F470	5.8377	3.6.1.-.	RAB8A	Ras-related protein Rab-8A
Q5F4C5	3.0775	3.6.1.-.	RAB35	RAB35, member RAS oncogene family
F1NV33	2.9991	3.6.1.3	MSH2	DNA mismatch repair protein MSH2
F1NT80	4.9319	3.6.1.3	ATAD1	ATPase family, AAA domain containing 1
F1P1N3	2.18751	3.6.1.3	WRNIP1	Werner helicase interacting protein 1
E1BY08	29.6246	3.6.1.3 3.6.4.-	PEX1	Peroxisomal biogenesis factor 1	a member of the AAA protein family, a large group of ATPases associated with diverse cellular activities.
E1BW57	2.96145	3.6.1.58	NUDT5	nudix hydrolase 5
E1BY36	4.01514	3.6.1.9; 2.1.1.-	ASMTL	Acetylserotonin O-methyltransferase like
Q5ZJX6	35.1054	3.6.3	ABCE1	ATP binding cassette subfamily E member 1
Q5ZKV8	8.65471	3.6.3	KIF2A	Kinesin-like protein KIF2A
Q5ZLG1	21.8888	3.6.3	RAB18	Ras-related protein Rab-18
Q5ZMB8	9.29442	3.6.3	PSMC2	Proteasome 26S subunit, ATPase 2
Q5ZMK2	5.23863	3.6.3	ABCC4	ATP binding cassette subfamily C member 4
Q5ZM25	9.37256	3.6.3.-	OLA1	Obg-like ATPase 1	Overexpression of this gene has been observed in multiple types of cancer and may be associated with poor survival.
E1C6Q1	18.7272	3.6.4.-	TRIP13 PCH2	Pachytene checkpoint protein 2 homolog (Thyroid hormone receptor interactor 13 homolog) (Thyroid receptor-interacting protein 13 homolog) (TR-interacting protein 13 homolog) (TRIP-13 homolog)	TRIP13 is a member of the AAA+ ATPase family
Q5ZIT7	22.9351	3.6.4.-	PSMC3	Proteasome 26S subunit, ATPase 3
Q5ZKX2	38.2938	3.6.4.-	PSMC6	Proteasome 26S subunit, ATPase 6
Q90732	9.35499	3.6.4.-	PSMC1	26S proteasome regulatory subunit 4 (P26s4) (26S proteasome AAA-ATPase subunit RPT2) (Proteasome 26S subunit ATPase 1)
E1C0J4	6.03119	3.6.4.-	UPF1	UPF1, RNA helicase and ATPase
F1NZI1	3.18622	3.6.4.-	XRCC5	X-ray repair cross complementing 5
E1BSZ6	4.39564	3.6.4.;3.1.	ZRANB3	Zinc finger RANBP2-type containing 3
F1NAG0	27.5731	3.6.4.12	MCM6	minichromosome maintenance complex component 6
E1C2U4	111.674	3.6.4.12	MCM4	DNA helicase (EC 3.6.4.12)
F1N8Z4	18.9058	3.6.4.12	RUVBL1	RuvB-like helicase (EC 3.6.4.12)
F1NB20	17.8662	3.6.4.12	MCM2	DNA helicase (EC 3.6.4.12)
Q06A37	2.52645	3.6.4.12	CHD7	Chromodomain-helicase-DNA-binding protein 7 (CHD-7) (EC 3.6.4.12) (ATP-dependent helicase CHD7)
Q5ZKL0	16.5357	3.6.4.12	MCM5	DNA helicase (EC 3.6.4.12)
Q5ZMN2	11.9797	3.6.4.12	MCM3	DNA replication licensing factor MCM3 (EC 3.6.4.12)
E1C8H5	6.21783	3.6.4.12	ATRX	ATRX, chromatin remodeler
Q5ZMC1	8.77359	3.6.4.13	DDX19B	DEAD-box helicase 19B
Q5ZHZ0	3.48043	3.6.4.13	DDX39B	Spliceosome RNA helicase DDX39B (EC 3.6.4.13) (56 kDa U2AF65-associated protein) (DEAD box protein UAP56)
Q5ZM36	23.7784	3.6.4.13	EIF4A3 DDX48	Eukaryotic initiation factor 4A-III (eIF-4A-III) (eIF4A-III) (EC 3.6.4.13) (ATP-dependent RNA helicase DDX48) (ATP-dependent RNA helicase eIF4A-3) (DEAD box protein 48) (Eukaryotic translation initiation factor 4A isoform 3)
Q8JFP1	24.5674	3.6.4.13	EIF4A2	Eukaryotic initiation factor 4A-II (eIF-4A-II) (eIF4A-II) (EC 3.6.4.13) (ATP-dependent RNA helicase eIF4A-2)
E1BSC0	15	3.6.4.13	DDX46	DEAD-box helicase 46
Q5ZMU9	2.74248	3.6.4.6	VCP	Valosin containing protein
E1BQU4	33	3.6.4.6	NSF	Vesicle-fusing ATPase
Q90694	12.6074	3.6.5.2	CDC42	Cell division control protein 42 homolog (G25K GTP-binding protein)	Human CDC42 is a small GTPase of the Rho family
F1NC27	4.13382	3.6.5.2	RAB21	RAB21, member RAS oncogene family
E1BVP1	7.80141	3.6.5.3	EIF5B	eukaryotic translation initiation factor 5B	Translational GTPase that catalyzes the joining of the 40S and 60S subunits to form the 80S initiation complex
F1NAY8	4.96703	4.1.1.33	MVD	Diphosphomevalonate decarboxylase (EC 4.1.1.33)
F1NPA9	8.70639	4.2.99.18	RPS3	ribosomal protein S3
E1C8F6	9	4.6.1.1	ADCY7	Adenylate cyclase (EC 4.6.1.1)
Q9DGG6	9.60307	4.6.1.1	ADCY9	Adenylate cyclase type 9 (EC 4.6.1.1) (ATP pyrophosphate-lyase 9) (Adenylate cyclase type IX) (Adenylyl cyclase 9)
F1NWE5	4.86773	5.1.3.2	GALE	UDP-galactose-4-epimerase
F1N9S2	2.09049	5.2.1.2; 2.5.1.18	GSTZ1	glutathione S-transferase zeta 1
E1BUM0	2.56663	5.2.1.8	PPIE	Peptidyl-prolyl cis-trans isomerase E (PPIase E) (EC 5.2.1.8)
E1BXG9	9.00013	5.2.1.8	PPID	Peptidylprolyl isomerase D
F1NIJ6	4.01378	5.3.1.9	GPI	Glucose-6-phosphate isomerase (EC 5.3.1.9)
E1BW06	3.6347	5.3.3.8	ECI2	Enoyl-CoA delta isomerase 2
F1P212	18.5623	5.3.4.1	TMX3	thioredoxin related transmembrane protein 3
Q90955	3.69706	5.3.99.3	PTGES3 TEBP	Prostaglandin E synthase 3 (EC 5.3.99.3) (Cytosolic prostaglandin E2 synthase) (cPGES) (Hsp90 co-chaperone) (Progesterone receptor complex p23) (Telomerase-binding protein p23) (Fragment)
Q5ZLN1	64.9048	5.4.2.11; 5.4.2.4	PGAM1	Phosphoglycerate mutase 1 (EC 5.4.2.11) (EC 5.4.2.4) (BPG-dependent PGAM 1)
F1NED1	9.43935	5.4.99.-	LSS	Terpene cyclase/mutase family member (EC 5.4.99.-)
Q5ZJH9	3.74383	5.4.99.-	DKC1	H/ACA ribonucleoprotein complex subunit DKC1 (EC 5.4.99.-) (Dyskerin)
Q5ZJQ6	7.99516	6.1.1.12	DARS	aspartyl-tRNA synthetase
Q5ZJ61	9.47123	6.1.1.20	FARSB	Phenylalanyl-tRNA synthetase beta subunit
E1BQH2	5.3	6.1.1.5	IARS	Isoleucyl-tRNA synthetase
Q5ZLG0	45.1596	6.2.1.16	AACS	Acetoacetyl-CoA synthetase (EC 6.2.1.16)
Q5ZKR7	18.8093	6.2.1.3	ACSBG2	Long-chain-fatty-acid--CoA ligase ACSBG2 (EC 6.2.1.3) (Acyl-CoA synthetase bubblegum family member 2)
E1BT18	6.64611	6.2.1.3	SLC27A4	Solute carrier family 27 member 4	very long chain fatty acyl-CoA synthetase 5
F1NPI6	2.60326	6.2.1.45	UBA6	Ubiquitin like modifier activating enzyme 6
Q5ZIE6	16.5934	6.2.1.45	NAE1 APPBP1	NEDD8-activating enzyme E1 regulatory subunit (APP-BP1) (Amyloid protein-binding protein 1)
P38024	5.97535	6.3.2.6; 4.1.1.21	AIRC	Multifunctional protein ADE2 [Includes: Phosphoribosylaminoimidazole-succinocarboxamide synthase (EC 6.3.2.6) (SAICAR synthetase); Phosphoribosylaminoimidazole carboxylase (EC 4.1.1.21) (AIR carboxylase) (AIRC)]
Q5ZJU3	209.555	6.3.5.4	ASNS	Asparagine synthetase [glutamine-hydrolyzing] (EC 6.3.5.4) (Glutamine-dependent asparagine synthetase)
E1BTX8	28	6.3.5.5	CAD	carbamoyl-phosphate synthetase 2, aspartate transcarbamylase, and dihydroorotase
Q90647	15.7516	7.1.2.2	ATP6V1A	V-type proton ATPase catalytic subunit A (V-ATPase subunit A) (EC 7.1.2.2) (V-ATPase 69 kDa subunit) (Vacuolar proton pump subunit alpha)
H9KZF8	3.04761	7.2.2	ATP5F1C	ATP synthase subunit gamma
F1P0V5	29.7023	7.2.2	ABCF3	ATP binding cassette subfamily F member 3	ATPase activity, nucleoside-triphosphatase activity .The ATPase subunits utilize the energy of adenosine triphosphate (ATP) binding and hydrolysis to provide the energy needed for the translocation of substrates across membranes, either for uptake or for export of the substrate.
Q5ZM62	6.3501	7.2.2	ABCF2	ATP binding cassette subfamily F member 2	ATPase activity,nucleoside-triphosphatase activity
Q5F364	12.3919	7.2.2	ABCC1 MRP1	Multidrug resistance-associated protein 1 (ATP-binding cassette sub-family C member 1) (Leukotriene C(4) transporter) (LTC4 transporter)	ATPase activity, nucleoside-triphosphatase activity,ABC transporter type 1,
Q03669	17.319	7.2.2.10	ATP2A2	Sarcoplasmic/endoplasmic reticulum calcium ATPase 2 (SERCA2) (SR Ca(2+)-ATPase 2) (EC 7.2.2.10) (Calcium pump 2) (Calcium-transporting ATPase sarcoplasmic reticulum type, slow twitch skeletal muscle isoform) (Endoplasmic reticulum class 1/2 Ca(2+) ATPase)
Q9YGL9	5.42322	7.2.2.10	ATP2A3	Sarcoplasmic/endoplasmic reticulum calcium ATPase 3 (ChkSERCA3) (SERCA3) (SR Ca(2+)-ATPase 3) (EC 7.2.2.10) (Calcium pump 3)
P09572	9.67128	7.2.2.13	ATP1A1	Sodium/potassium-transporting ATPase subunit alpha-1 (Na(+)/K(+) ATPase alpha-1 subunit) (EC 7.2.2.13) (Sodium pump subunit alpha-1)
P24798	14.6792	7.2.2.13	ATP1A3	Sodium/potassium-transporting ATPase subunit alpha-3 (Na(+)/K(+) ATPase alpha-3 subunit) (EC 7.2.2.13) (Na(+)/K(+) ATPase alpha(III) subunit) (Sodium pump subunit alpha-3)
Q5ZKI1	2.34887	7.3.2	CLIC2	Chloride intracellular channel protein	Glutathione Transferase
Q98TX7	36.1361	non-enzyme proteins	IRF-4 IRF4	Interferon regulatory factor 4
E1C0P2	2.23016	non-enzyme proteins	RABGEF1	rab5 GDP/GTP exchange factor
Q5ZHQ1	14.9227	non-enzyme proteins	SUMO3	Small ubiquitin-related modifier 3 (SUMO-3)
Q5ZJM9	23.3762	non-enzyme proteins	SUMO2	Small ubiquitin-related modifier 2 (SUMO-2)
Q8QGH2	5.72491	non-enzyme proteins	SUMO1	Small ubiquitin-related modifier 1 (SUMO-1)
Q9DEA3	8.22716	non-enzyme proteins	PCNA	Proliferating cell nuclear antigen (PCNA)
Q5ZLJ8	3.22131	non-enzyme proteins	TMEM59	Transmembrane protein 59
F1NLV4	7.68964	non-enzyme proteins	GNB1	G protein subunit beta 1

## Sheet: down-regulated enzymes
Table S3B. The classification of enzymes with significantly down-regulated ubiquitination
Entry	C/T Ratio Ratio	EC number	Gene names	Protein names		Enzyme activity
Q5ZLS7	3.05557	1.-.-.-	GLYR1 NP60	Putative oxidoreductase GLYR1 (EC 1.-.-.-) (Glyoxylate reductase 1 homolog) (Nuclear protein NP60)
A7E3K8	17.8967	1.-.-.-	Nox2 CYBB	Cytochrome b-245 beta chain (Predicted NADPH oxidase-2)
P08629	2.96065	1.1.-	TXN	Thioredoxin (Trx)		Thioredoxin is a 12-kD oxidoreductase enzyme containing a dithiol-disulfide active site.
E1BV75	4.13819	1.1.-.-	DHRS7	Dehydrogenase/reductase 7
Q5ZIZ6	18.6142	1.1.1.-	CTBP1	C-terminal-binding protein 1	D-isomer specific 2-hydroxyacid dehydrogenase
F1N8Y3	4.15638	1.1.1.184; 1.1.1.189; 1.1.1.197	CBR1	carbonyl reductase 1
P00337	3.33788	1.1.1.27	LDHB	L-lactate dehydrogenase B chain (LDH-B) (EC 1.1.1.27)
F1NI89	4.18689	1.1.1.284	ADH5	S-(hydroxymethyl)glutathione dehydrogenase (EC 1.1.1.284)
O42484	2.12709	1.1.1.35; 4.2.1.107; 4.2.1.119	HSD17B4	17-beta-hydroxysteroid dehydrogenase type IV (Hydroxysteroid 17-beta dehydrogenase 4)
F1NCA2	12.7569	1.1.5.3	GPD2	Glycerol-3-phosphate dehydrogenase (EC 1.1.5.3)
P0CB50	25.7555	1.11.1.15	PRDX1	Peroxiredoxin-1 (EC 1.11.1.15)
Q5ZJF4	22.455	1.11.1.15; 3.1.1.4	PRDX6	Peroxiredoxin-6 (EC 1.11.1.15) (1-Cys peroxiredoxin) (1-Cys PRX) (Acidic calcium-independent phospholipase A2) (aiPLA2) (EC 3.1.1.4) (Non-selenium glutathione peroxidase) (NSGPx)
R4GH86	156.043	1.11.1.9	GPX1	Glutathione peroxidase 1
E1C4W1	3.55262	1.14.14.1	CYP2J22	CYP2J; cytochrome P450, family 2, subfamily J
E1C7J0	3.16288	1.14.14.18	HMOX2	Heme oxygenase (EC 1.14.14.18)
Q5F3C1	3.01801	1.14.19.17	DEGS1 DES1	Sphingolipid delta(4)-desaturase DES1 (EC 1.14.19.17) (Degenerative spermatocyte homolog 1)
P80566	2.70591	1.15.1.1	SOD1	Superoxide dismutase [Cu-Zn] (EC 1.15.1.1)
E1BXD1	5.51695	1.16.1.-	STEAP3	STEAP3 metalloreductase
P08267	36.648	1.16.3.1	FTH	Ferritin heavy chain (Ferritin H subunit) (EC 1.16.3.1)
P00356	33.6674	1.2.1.12; 2.6.99.-	GAPDH GAPD	Glyceraldehyde-3-phosphate dehydrogenase (GAPDH) (EC 1.2.1.12) (Peptidyl-cysteine S-nitrosylase GAPDH) (EC 2.6.99.-)
F1NH33	3.41837	1.2.1.3	ALDH3A2	Aldehyde dehydrogenase
F1NMN7	3.36985	1.2.1.47; 1.2.1.3	ALDH9A1	aldehyde dehydrogenase family 9 member A1
P23913	46.6218	1.3.1.70	LBR	Delta(14)-sterol reductase (Delta-14-SR) (EC 1.3.1.70) (3-beta-hydroxysterol Delta (14)-reductase) (C-14 sterol reductase) (C14SR) (Integral nuclear envelope inner membrane protein) (Lamin-B receptor) (Sterol C14-reductase)
F1NY37	2.17202	1.3.3.6	ACOX1	Acyl-coenzyme A oxidase
F1NMC3	5.83381	1.5.1.5; 3.5.4.9; 6.3.4.3	MTHFD1	methylenetetrahydrofolate dehydrogenase (NADP+) / methenyltetrahydrofolate cyclohydrolase / formyltetrahydrofolate synthetase
F1NMU0	5.49093	1.9.3.1	COX15	Cytochrome c oxidase assembly protein COX15 homolog (COX15)
F1NL83	6.29103	1.9.3.1	COX7B	cytochrome c oxidase subunit 7b		Cytochrome c oxidase subunit 7B, mitochondrial (COX7B) is an enzyme that in humans is encoded by the COX7B gene.
F1P0L5	2.1692	2.1.1	TRMT2A	tRNA methyltransferase 2 homolog A
E1C0F5	4.25514	2.1.1.	PCMTD2	Protein-L-isoaspartate (D-aspartate) O-methyltransferase domain containing 2		protein-L-isoaspartate (D-aspartate) O-methyltransferase activity
F1NL90	2.90837	2.1.1.-	TGS1	trimethylguanosine synthase	MeSH
Q5ZIA0	2.70003	2.1.1.348; 2.1.1.346	METTL16 METT10D	RNA N6-adenosine-methyltransferase METTL16 (Methyltransferase 10 domain-containing protein) (Methyltransferase-like protein 16) (N6-adenosine-methyltransferase METTL16) (EC 2.1.1.348) (U6 small nuclear RNA (adenine-(43)-N(6))-methyltransferase) (EC 2.1.1.346)
Q4W5Z4	25.4363	2.1.1.37	DNMT3A	DNA (cytosine-5)-methyltransferase 3A (Dnmt3a) (EC 2.1.1.37)
Q92072	8.40461	2.1.1.37	DNMT1 AIM DNMT	DNA (cytosine-5)-methyltransferase 1 (Dnmt1) (EC 2.1.1.37) (DNA methyltransferase GgaI) (DNA MTase GgaI) (M.GgaI) (MCMT)
E1BTA0	4.50936	2.1.1.6	COMT	Catechol-O-methyltransferase
Q5ZMR3	4.25514	2.1.1.77	PCMTD1	Protein-L-isoaspartate O-methyltransferase domain-containing protein 1
Q5XKY5	3.41175	2.1.2.3; 3.5.4.10	PURH ATIC	Aminoimidazole-4-carboxamide ribonucleotidetransformylase/IMP cyclohydrolase (Bifunctional purine biosynthesis protein PURH)
F1P1A5	2.34334	2.2.1.1	TKTL1	Transketolase	MeSH
F1NCC9	5.89823	2.3.1	SMARCE1	SWI/SNF-related matrix-associated actin-dependent regulator of chromatin subfamily E member 1）		N-acetyltransferase
F1NB64	2.38978	2.3.1.16	ACAA1	acetyl-CoA acyltransferase 1
Q07598	2.06368	2.3.1.176	SCP2	Non-specific lipid-transfer protein (NSL-TP) (EC 2.3.1.176) (Propanoyl-CoA C-acyltransferase) (SCP-chi) (SCPX) (Sterol carrier protein 2) (SCP-2) (Sterol carrier protein X) (SCP-X) (Fragment)
Q6B842	4.07011	2.3.1.21	CPT1A	Carnitine palmitoyltransferase 1A (Carnitine palmitoyltransferase I) (EC 2.3.1.21)
F1NJT9	9.33809	2.3.1.23；2.3.1.67	LPCAT2	lysophosphatidylcholine acyltransferase / lyso-PAF acetyltransferase
E1BSZ0	2.39293	2.3.1.51	AGPAT5	1-acylglycerol-3-phosphate O-acyltransferase 5
F1NBK1	7.48757	2.3.1.78	HGSNAT	Heparan-alpha-glucosaminide N-acetyltransferase
P12276	4.35007	2.3.1.85; 2.3.1.38; 2.3.1.39; 2.3.1.41; 1.1.1.100; 4.2.1.59; 1.3.1.39; 3.1.2.14	FASN FAS	Fatty acid synthase (EC 2.3.1.85) [Includes: [Acyl-carrier-protein] S-acetyltransferase (EC 2.3.1.38); [Acyl-carrier-protein] S-malonyltransferase (EC 2.3.1.39); 3-oxoacyl-[acyl-carrier-protein] synthase (EC 2.3.1.41); 3-oxoacyl-[acyl-carrier-protein] reductase (EC 1.1.1.100); 3-hydroxyacyl-[acyl-carrier-protein] dehydratase (EC 4.2.1.59); Enoyl-[acyl-carrier-protein] reductase (EC 1.3.1.39); Ole…
F1NZF2	3.20986	2.3.2.-	MYCBP2	MYC binding protein 2, E3 ubiquitin protein ligase
Q5ZIN4	4.47426	2.3.2.-	PIAS2	Protein inhibitor of activated STAT 2
P63283	6.96167	2.3.2.-	UBE2I UBC9 UBCE9	SUMO-conjugating enzyme UBC9 (EC 2.3.2.-) (RING-type E3 SUMO transferase UBC9) (SUMO-protein ligase) (Ubiquitin carrier protein 9) (Ubiquitin carrier protein I) (Ubiquitin-conjugating enzyme E2 I) (Ubiquitin-protein ligase I)
E1BQZ4	84.572	2.3.2.1	EPB42	Erythrocyte membrane protein band 4.2		"transferase activity, transferring acyl groups"; catalytic activity; transferase activity; protein-glutamine gamma-glutamyltransferase activity; "transferase activity, transferring amino-acyl groups"; "transferase activity, transferring acyl groups"; catalytic activity; transferase activity; protein-glutamine gamma-glutamyltransferase activity; "transferase activity, transferring amino-acyl grou…
E1BWG1	5.31342	2.3.2.13	F13A1	Coagulation factor XIII A chain
Q9W6F3	28.2583	2.3.2.23	UBE2A	Ubiquitin conjugating enzyme E2 A (Ubiquitin-conjugating enzyme)
F1NCH3	11.4441	2.3.2.26	HERC4	HECT and RLD domain containing E3 ubiquitin protein ligase 4
E1C3L4	4.1377	2.3.2.26	WWP2	E3 ubiquitin-protein ligase (EC 2.3.2.26)
F1NJH4	10.1522	2.3.2.27	BRAP	BRCA1-associated protein	RING-type ubiquitin protein ligase
F1NFB8	11.1088	2.3.2.27	DTX3L	Deltex E3 ubiquitin ligase 3L
F6UK83	24.1696	2.3.2.27	PELI1	E3 ubiquitin-protein ligase pellino homolog 1
E1C2G3	6.29918	2.3.2.27	MIB1	Mindbomb E3 ubiquitin protein ligase 1
E1C626	4.30392	2.3.2.27	TRAF6	TNF receptor associated factor 6	ubiquitin-protein transferase, K63 ubiquitin chain ubiquitination
E1BTY1	10.3723	2.3.2.27	TRAF2	TRAF2 protein
E1C1D2	4.62763	2.3.2.27	UBR2	Ubiquitin protein ligase E3 component n-recognin 2
Q5ZIJ9	13.8799	2.3.2.27	MIB2	E3 ubiquitin-protein ligase MIB2 (EC 2.3.2.27) (Mind bomb homolog 2) (RING-type E3 ubiquitin transferase MIB2)
Q5ZLS3	22.7231	2.3.2.27	RNF20 BRE1A	E3 ubiquitin-protein ligase BRE1A (BRE1-A) (EC 2.3.2.27) (RING finger protein 20) (RING-type E3 ubiquitin transferase BRE1A)
Q5ZMA2	2.62744	2.3.2.27	PRPF19	Pre-mRNA-processing factor 19 (EC 2.3.2.27) (PRP19/PSO4 homolog) (RING-type E3 ubiquitin transferase PRP19)
F1P269	6.63732	2.3.3.8	ACLY	ATP-citrate synthase (EC 2.3.3.8) (ATP-citrate (pro-S-)-lyase) (Citrate cleavage enzyme)
O13113	17.1628	2.4.-	DAD1	Dolichyl-diphosphooligosaccharide--protein glycosyltransferase subunit DAD1 (Oligosaccharyl transferase subunit DAD1) (Defender against cell death 1) (DAD-1)
E1BQC5	21.9789	2.4.2.-	PARP14	Poly [ADP-ribose] polymerase (PARP) (EC 2.4.2.-)
F1NCV7	5.53117	2.4.2.28	MTAP	S-methyl-5'-thioadenosine phosphorylase (EC 2.4.2.28) (5'-methylthioadenosine phosphorylase) (MTA phosphorylase) (MTAP) (MTAPase)
P26446	3.24384	2.4.2.30; 2.4.2.-	PARP1 ADPRT	Poly [ADP-ribose] polymerase 1 (PARP-1) (EC 2.4.2.30) (ADP-ribosyltransferase diphtheria toxin-like 1) (ARTD1) (DNA ADP-ribosyltransferase PARP1) (EC 2.4.2.-) (NAD(+) ADP-ribosyltransferase 1) (ADPRT 1) (Poly[ADP-ribose] synthase 1) (Protein poly-ADP-ribosyltransferase PARP1) (EC 2.4.2.-)
E1BTD5	8.61733	2.4.99.18	STT3B	Dolichyl-diphosphooligosaccharide—protein glycosyltransferase subunit STT3B
E1BX85	2.80264	2.5.1.18	GSTO1	GST; glutathione S-transferase
F1NT14	5.44274	2.5.1.18	MGST1	Microsomal glutathione S-transferase 1
Q5ZIG5	2.85603	2.6.1.16	GFPT1	Glutamine--fructose-6-phosphate transaminase 1
F1NFX3	3.84738	2.7.-.-	IPMK	Kinase (EC 2.7.-.-)
F1P556	2.11825	2.7.-.-	IP6K1	Kinase (EC 2.7.-.-)
R4GMK6	5.70236	2.7.1.-	NOL9	Nucleolar protein 9	Polyribonucleotide 5'-hydroxyl-kinase Clp1
F1NZJ2	16.2851	2.7.1.1	HK1	hexokinase
Q5F356	46.1939	2.7.1.149	PIP4K2A PIP5K2A	Phosphatidylinositol 5-phosphate 4-kinase type-2 alpha (EC 2.7.1.149) (1-phosphatidylinositol 5-phosphate 4-kinase 2-alpha) (Diphosphoinositide kinase 2-alpha) (Phosphatidylinositol 5-phosphate 4-kinase type II alpha) (PI(5)P 4-kinase type II alpha) (PIP4KII-alpha) (PtdIns(5)P-4-kinase isoform 2-alpha)
F1NHX1	6.13644	2.7.1.153	PIK3CD	Phosphatidylinositol 4,5-bisphosphate 3-kinase catalytic subunit (EC 2.7.1.153)
P00548	3.2444	2.7.1.40	PKM	Pyruvate kinase PKM (EC 2.7.1.40)
F1N869	14.3858	2.7.10.1	CSF1R	proto-oncogene tyrosine-protein kinase Kit
E1BTC3	8.53061	2.7.10.2	PTK2B	Protein tyrosine kinase 2 beta
E1BU42	374.85	2.7.10.2	ZAP70	Tyrosine-protein kinase (EC 2.7.10.2)
E1BYL7	15.4294	2.7.10.2	BLK	Tyrosine-protein kinase (EC 2.7.10.2)
E1C2C8	5.05207	2.7.10.2	MATK	Tyrosine-protein kinase (EC 2.7.10.2)
E1C6Q5	2.99871	2.7.10.2	ITK	Tyrosine-protein kinase (EC 2.7.10.2)
F1N9Y5	13.933	2.7.10.2	SYK	Tyrosine-protein kinase SYK (EC 2.7.10.2)
F1NMJ9	4.60719	2.7.10.2	JAK1	Tyrosine-protein kinase (EC 2.7.10.2)
P41239	6.79398	2.7.10.2	CSK	Tyrosine-protein kinase CSK (EC 2.7.10.2) (C-Src kinase)
P42683	9.75688	2.7.10.2	LCK	Proto-oncogene tyrosine-protein kinase LCK (EC 2.7.10.2) (Protein-tyrosine kinase C-TKL) (p56tk1)
Q05876	2.09424	2.7.10.2	FYN	Tyrosine-protein kinase Fyn (EC 2.7.10.2) (Proto-oncogene c-Fyn) (p59-Fyn)
Q8JH64	265.585	2.7.10.2	BTK	Tyrosine-protein kinase BTK (EC 2.7.10.2) (Bruton tyrosine kinase)
R4GFB4	2.12899	2.7.11.	DAPK2	death-associated protein kinase 2		Serine/threonine-protein kinase
R4GFY3	13.0942	2.7.11.	WDR81	WD repeat domain 81		Protein kinase-like (PK-like) superfamily
E1BQG4	6.82407	2.7.11.-	GRK5	G protein-coupled receptor kinase (EC 2.7.11.-)
E1BX69	3.3435	2.7.11.1	EIF2AK3	Eukaryotic translation initiation factor 2 alpha kinase 3
F1NLD7	2.95962	2.7.11.1	EIF2AK2	eukaryotic translation initiation factor 2-alpha kinase 2
E1C067	9.65436	2.7.11.1	MAST3	Microtubule associated serine/threonine kinase 3
Q5ZM34	4.10782	2.7.11.1	STK17B	Serine/threonine kinase 17b
F1P1V1	3.48171	2.7.11.1	STK38L	Serine/threonine-protein kinase 38-like
F1ND58	6.72602	2.7.11.1	SRPK2	SRSF protein kinase 2
E1BQV7	8.44602	2.7.11.1	SLK	STE20 like kinase
E1BRA3	4.02557	2.7.11.1	MARK3	Non-specific serine/threonine protein kinase (EC 2.7.11.1)
E1BS97	5.51407	2.7.11.1	PAK2	Non-specific serine/threonine protein kinase (EC 2.7.11.1)
E1C8Z7	5.80474	2.7.11.1	STK38	Non-specific serine/threonine protein kinase (EC 2.7.11.1)
F1NBT0	6.56648	2.7.11.1	STK10	Serine/threonine-protein kinase 10 (EC 2.7.11.1)
F1NLJ3	27.4185	2.7.11.1	RPS6KA3	Non-specific serine/threonine protein kinase (EC 2.7.11.1)
F1NMS0	9.24378	2.7.11.1	AKT1	Non-specific serine/threonine protein kinase (EC 2.7.11.1)
F1NRH6	6.85927	2.7.11.1	ROCK1	Rho-associated protein kinase (EC 2.7.11.1)
P18652	27.0848	2.7.11.1	RPS6KA RSK	Ribosomal protein S6 kinase 2 alpha (EC 2.7.11.1) (MAP kinase-activated protein kinase 1) (MAPK-activated protein kinase 1) (MAPKAP kinase 1) (MAPKAPK-1) (Ribosomal protein S6 kinase II alpha) (S6KII-alpha) (p90-RSK)
Q5F3L1	68.1459	2.7.11.1	RPS6KA5	Ribosomal protein S6 kinase alpha-5 (S6K-alpha-5) (EC 2.7.11.1)
Q5ZJH6	2.9561	2.7.11.1	ULK3	Serine/threonine-protein kinase ULK3 (EC 2.7.11.1) (Unc-51-like kinase 3)
Q5ZJK4	2.67818	2.7.11.1	STK4	Serine/threonine-protein kinase 4 (EC 2.7.11.1) [Cleaved into: Serine/threonine-protein kinase 4 37kDa subunit (MST1/N); Serine/threonine-protein kinase 4 18kDa subunit (MST1/C)]
Q5ZJQ4	8.73537	2.7.11.1	SGK3	Non-specific serine/threonine protein kinase (EC 2.7.11.1)
E1C581	2.20996	2.7.11.10	TBK1	TANK-binding kinase 1
R4GIN8	10.0266	2.7.11.11	PRKACB	protein kinase A
E1C6T4	2.32104	2.7.11.13	PRKD3	Serine/threonine-protein kinase (EC 2.7.11.13)
F1NJH1	2.54175	2.7.11.13	PRKCH	Protein kinase C (EC 2.7.11.13)
F1P1K1	3.50359	2.7.11.22	CDK17	Cyclin dependent kinase 17
F1NS45	5.11972	2.7.11.22	CDK19	Cyclin dependent kinase 19
F1NJL5	3.98455	2.7.11.22	CDK11A	Cyclin-dependent kinase 11A
Q5ZKN1	4.61022	2.7.11.22; 2.7.11.23	CDK9	Cyclin-dependent kinase 9 (EC 2.7.11.22) (EC 2.7.11.23) (Cell division protein kinase 9)
F1NYS9	2.53423	2.7.11.25	MAP3K5	Mitogen-activated protein kinase kinase kinase 5
Q90999	3.92198	2.7.11.30	TGFBR2	TGF-beta receptor type-2 (TGFR-2) (EC 2.7.11.30) (TGF-beta type II receptor) (Transforming growth factor-beta receptor type II) (TGF-beta receptor type II) (TbetaR-II)
F1P0S9	2.07379	2.7.12.1	DYRK1A	Dual specificity tyrosine-phosphorylation-regulated kinase 1A
Q5ZIF0	2.11755	2.7.12.2	MAP2K1	Mitogen-activated protein kinase kinase 1
F1NU17	3.95595	2.7.2.3	PGK1	Phosphoglycerate kinase (EC 2.7.2.3)
Q5ZKE7	2.9005	2.7.4.14; 2.7.4.6	CMPK CMPK1	UMP-CMP kinase (EC 2.7.4.14) (Deoxycytidylate kinase) (CK) (dCMP kinase) (Nucleoside-diphosphate kinase) (EC 2.7.4.6) (Uridine monophosphate/cytidine monophosphate kinase) (UMP/CMP kinase) (UMP/CMPK)
F1NQL7	5.11268	2.7.4.21; 2.7.4.24	PPIP5K2	Inositol hexakisphosphate and diphosphoinositol-pentakisphosphate kinase (EC 2.7.4.21) (EC 2.7.4.24)
F1NJ73	4.26116	2.7.4.3	AK2	Adenylate kinase 2
E1C3P8	6.48523	2.7.4.6	NME7	NME/NM23 family member 7 (ndk; nucleoside-diphosphate kinase)
Q5ZL26	7.06677	2.7.6.	PRPSAP2	Phosphoribosyl pyrophosphate synthase-associated protein 2 (PRPP synthase-associated protein 2)		Ribose-phosphate pyrophosphokinase
F1NIP5	15.6802	2.7.6.1	PRPS1	ribose-phosphate pyrophosphokinase
E1C8P2	2.31927	2.7.7.4; 2.7.1.25	PAPSS1	3'-phosphoadenosine 5'-phosphosulfate synthase 1
Q5ZJL8	2.7739	3.-.-.-	ABHD13	Protein ABHD13 (EC 3.-.-.-) (Alpha/beta hydrolase domain-containing protein 13) (Abhydrolase domain-containing protein 13)
Q5ZK01	2.6764	3.1.-.-	PELO	Protein pelota homolog (EC 3.1.-.-)
F1NLM0	11.9884	3.1.; 4.2.99.18	NEIL1	endonuclease 8-like 1		endonuclease(3.1); Glycosylases(3.2);lyase(4.2)
E1BWS4	3.88059	3.1.1.29	PTRH2	Peptidyl-tRNA hydrolase 2
Q5ZJV9	2.79737	3.1.13.4	CNOT7 CAF1	CCR4-NOT transcription complex subunit 7 (EC 3.1.13.4) (CCR4-associated factor 1) (CAF-1)
D5M8S2	5.06785	3.1.2.-，3.5.1.-，3.5.1.124	DJ-1 PARK7	Protein/nucleic acid deglycase DJ-1
E1BXC2	144.206	3.1.2.12	ESD	S-formylglutathione hydrolase (EC 3.1.2.12)
F1N9L9	7.87476	3.1.3.	UBASH3A	Ubiquitin-associated and SH3 domain-containing protein A		Histidine phosphatase
Q5F397	2.60089	3.1.3.16	PPM1B	protein phosphatase 1B
F1NZC9	7.04294	3.1.3.16	PPM1E	Protein phosphatase, Mg2+/Mn2+ dependent 1E
E1BVR7	2.82142	3.1.3.16	PPM1G	Protein phosphatase, Mg2+/Mn2+ dependent 1G
F1NBJ2	4.13269	3.1.3.16	PPP2R2A	Serine/threonine-protein phosphatase 2A 55 kDa regulatory subunit B
Q5ZIV0	3.8017	3.1.3.16	PPP6C	Serine/threonine-protein phosphatase (EC 3.1.3.16)
F1P3I1	22.465	3.1.3.16; 3.1.3.48	SSH2	Slingshot protein phosphatase 2
F1NT98	2.10327	3.1.3.16; 3.1.3.48; 3.1.3.67	PTEN	Phosphatidylinositol 3,4,5-trisphosphate 3-phosphatase and dual-specificity protein phosphatase PTEN (EC 3.1.3.16) (EC 3.1.3.48) (EC 3.1.3.67) (Phosphatase and tensin homolog)
F1NLK6	2.6687	3.1.3.36	INPP5B	Inositol polyphosphate-5-phosphatase B
Q5ZIQ1	2.4178	3.1.3.48	PTP4A1	Protein tyrosine phosphatase type IVA, member 1
E1BXF3	6.43467	3.1.3.48	PTPN22	Protein tyrosine phosphatase, non-receptor type 22
F1NVB1	73.4258	3.1.3.48	PTPRC	receptor-type tyrosine-protein phosphatase C
F1N843	59.4303	3.1.3.48	PTPN6	Tyrosine-protein phosphatase non-receptor type (EC 3.1.3.48)
F1NYW0	4.66819	3.1.3.48	PTPN2	Tyrosine-protein phosphatase non-receptor type (EC 3.1.3.48)
Q5ZKG5	4.11125	3.1.3.48; 3.1.3.2	ACP1	Low molecular weight phosphotyrosine protein phosphatase (LMW-PTP) (LMW-PTPase) (EC 3.1.3.48) (Low molecular weight cytosolic acid phosphatase) (EC 3.1.3.2)
F1P4J6	2.80784	3.1.3.64; 3.1.3.95	MTMR14	myotubularin-related protein 14
F1NGM1	19.4179	3.1.3.64；3.1.3.95	MTMR1	Myotubularin related protein 1
Q5ZKF6	8.05367	3.1.3.91; 3.1.3.5	NT5C3B NT5C3L	7-methylguanosine phosphate-specific 5'-nucleotidase (7-methylguanosine nucleotidase) (EC 3.1.3.91) (Cytosolic 5'-nucleotidase 3B) (Cytosolic 5'-nucleotidase III-like protein) (cN-III-like protein) (EC 3.1.3.5) (N(7)-methylguanylate 5'-phosphatase)
R4GIU0	3.24076	3.1.30.-	ENDOG	Endonuclease G
F1NYV4	2.54072	3.1.4	GDPD1	Glycerophosphodiester phosphodiesterase domain-containing protein 1
F1NFJ5	15.1812	3.1.4.-	PDE3B	Phosphodiesterase (EC 3.1.4.-)
F1NN68	34.041	3.1.4.11	PLCG1	1-phosphatidylinositol 4,5-bisphosphate phosphodiesterase gamma (EC 3.1.4.11)
O57389	2.90843	3.1.4.37	CNP	2',3'-cyclic-nucleotide 3'-phosphodiesterase (CNP) (CNPase) (EC 3.1.4.37)
F1NYQ3	11.6293	3.2.1.45	GBA2	Non-lysosomal glucosylceramidase (NLGase) (EC 3.2.1.45)
Q5ZLC3	4.05375	3.4.-.-	COPS5	COP9 signalosome subunit 5	NEDD8-specific protease, metalloendopeptidase
F1P4G0	5.21149	3.4.11.18	METAP2	Methionine aminopeptidase 2 (MAP 2) (MetAP 2) (EC 3.4.11.18) (Initiation factor 2-associated 67 kDa glycoprotein) (Peptidase M) (p67) (p67eIF2)
F1NNE7	5.33269	3.4.11.3	LNPEP	Leucyl and cystinyl aminopeptidase
F1P463	3.94187	3.4.13.18	CNDP2	cytosolic nonspecific dipeptidase
Q5F3F2	3.38825	3.4.19.-	MYSM1	Histone H2A deubiquitinase MYSM1 (2A-DUB) (EC 3.4.19.-) (Myb-like, SWIRM and MPN domain-containing protein 1)
F1NH67	2.67889	3.4.19.12	CYLD	CYLD lysine 63 deubiquitinase
E1BWJ5	7.63829	3.4.19.12	USP9X	Probable ubiquitin carboxyl-terminal hydrolase FAF-X
E1BZL0	4.2114	3.4.19.12	USP24	Ubiquitin specific peptidase 24
F1NCR4	2.57119	3.4.19.12	USP25	Ubiquitin specific peptidase 25
E1C1R4	2.98696	3.4.19.12	USP47	Ubiquitin carboxyl-terminal hydrolase 47 (EC 3.4.19.12) (Deubiquitinating enzyme 47) (Ubiquitin thioesterase 47) (Ubiquitin-specific-processing protease 47)
E1C8W4	6.22625	3.4.19.12	USP5	Ubiquitin carboxyl-terminal hydrolase (EC 3.4.19.12)
F1NY51	8.41609	3.4.19.12	UCHL3	Ubiquitin carboxyl-terminal hydrolase (EC 3.4.19.12)
F1P541	6.11113	3.4.19.12	UCHL5	Ubiquitin carboxyl-terminal hydrolase (EC 3.4.19.12)
Q5ZM45	26.5438	3.4.19.12	USP48	Ubiquitin carboxyl-terminal hydrolase 48 (EC 3.4.19.12) (Deubiquitinating enzyme 48) (Ubiquitin thioesterase 48) (Ubiquitin-specific-processing protease 48)
Q6U7I1	10.7385	3.4.19.12	USP7	Ubiquitin carboxyl-terminal hydrolase 7 (EC 3.4.19.12) (Deubiquitinating enzyme 7) (Ubiquitin thioesterase 7) (Ubiquitin-specific-processing protease 7)
R4GF75	7.23487	3.4.22	PCASP2	paracaspase-2
P43233	21.2627	3.4.22.1	CTSB	Cathepsin B (EC 3.4.22.1) (Cathepsin B1) [Cleaved into: Cathepsin B light chain; Cathepsin B heavy chain]
F1NXP6	11.8802	3.4.22.61	CASP8	caspase 8
F1NC02	2.75713	3.4.25.1	PSMA4	Proteasome subunit alpha type (EC 3.4.25.1)
F1NEQ6	6.55954	3.4.25.1	PSMA6	Proteasome subunit alpha type (EC 3.4.25.1)
P56519	2.14294	3.5.1.98	HDAC2	Histone deacetylase 2 (HD2) (EC 3.5.1.98)
Q5ZKP6	16.205	3.5.4.4	ADA	Adenosine deaminase (EC 3.5.4.4) (Adenosine aminohydrolase)
E1C878	2.83471	3.5.99.6	GNPDA2	Glucosamine-6-phosphate isomerase (EC 3.5.99.6) (Glucosamine-6-phosphate deaminase)
P14105	38.2023	3.6.-	MYH9	Myosin heavy chain 9
Q5F3R8	2.07827	3.6.1	RCJMB04_8i9	Ras-related protein Rab-11B	Small GTPase
Q789A6	14.7789	3.6.1.-	MYH10	Nonmuscle myosin heavy chain
Q5F337	3.98091	3.6.1.-	RAC2	Rac family small GTPase 2
R4GJX0	27.1228	3.6.1.17	NUDT2	Nudix hydrolase 2	MeSH
E1BYP1	3.92257	3.6.1.3	KIF13B	kinesin-like protein KIF13B	kinesins are ATPases
Q5ZLA6	21.9127	3.6.1.3	MYO1C	Unconventional myosin-Ic (Myosin I beta) (MMI-beta) (MMIb)
Q5ZM25	5.53259	3.6.3.-	OLA1	Obg-like ATPase 1
Q02440	3.54152	3.6.4	MYO5A	Unconventional myosin-Va (Dilute myosin heavy chain, non-muscle) (Myosin heavy chain p190) (Myosin-V)
F1NNT7	15.7326	3.6.4.	MYO1F	Unconventional myosin-If
E1BYA8	2.38055	3.6.4.-	ERCC6	ERCC excision repair 6, chromatin remodeling factor
Q5ZIT7	8.02919	3.6.4.-	PSMC3	Proteasome 26S subunit, ATPase 3
Q5ZKX2	3.46386	3.6.4.-	PSMC6	Proteasome 26S subunit, ATPase 6
E1C2F7	7.03015	3.6.4.-	SMARCA2	Probable global transcription activator SNF2L2
F1NZI1	2.04141	3.6.4.-	XRCC5	X-ray repair cross complementing 5
E1C470	26.4116	3.6.4.1	MYO9B	Unconventional myosin-IXb		P-loop containing nucleoside triphosphate hydrolase
F1NH78	7.38358	3.6.4.12	CHD3	Chromodomain-helicase-DNA-binding protein 3
F1NH79	12.6363	3.6.4.12	CHD4	Chromodomain-helicase-DNA-binding protein 4
Q5ZMN2	3.69517	3.6.4.12	MCM3	DNA replication licensing factor MCM3 (EC 3.6.4.12)
E1BSC0	5.57872	3.6.4.13	DHX46	DEAD-box helicase 46	DEAD box proteins, characterized by the conserved motif Asp-Glu-Ala-Asp (DEAD), are putative RNA helicases.
Q5ZLE8	5.00239	3.6.4.13	DHX38	DEAH-box helicase 38	DEAD box proteins, characterized by the conserved motif Asp-Glu-Ala-Asp (DEAD), are putative RNA helicases.
Q5ZKD7	2.71369	3.6.4.13	MOV10	Putative helicase MOV-10 (EC 3.6.4.13)
Q5ZM36	9.04504	3.6.4.13	EIF4A3 DDX48	Eukaryotic initiation factor 4A-III (eIF-4A-III) (eIF4A-III) (EC 3.6.4.13) (ATP-dependent RNA helicase DDX48) (ATP-dependent RNA helicase eIF4A-3) (DEAD box protein 48) (Eukaryotic translation initiation factor 4A isoform 3)
Q8JFP1	6.68855	3.6.4.13	EIF4A2	Eukaryotic initiation factor 4A-II (eIF-4A-II) (eIF4A-II) (EC 3.6.4.13) (ATP-dependent RNA helicase eIF4A-2)
Q5ZMU9	9.24781	3.6.4.6	vcp VCP	Valosin containing protein	AAA ATPase family of proteins
E1C129	9.64698	3.6.5	NUBP1	Cytosolic Fe-S cluster assembly factor NUBP1 (Nucleotide-binding protein 1) (NBP 1)		P-loop containing nucleoside triphosphate hydrolase
F1NKL4	4.16943	3.6.5	DYNC1H1	Dynein cytoplasmic 1 heavy chain 1		P-loop containing nucleoside triphosphate hydrolase
F1NGM0	7.56953	3.6.5	EHD3	Eps15 homology domain-containing protein 3		P-loop containing nucleoside triphosphate hydrolase	Dynamin is a GTPase
F1NLK0	2.26902	3.6.5	GNL3	G protein nucleolar 3		P-loop containing nucleoside triphosphate hydrolase
P42558	6.31152	3.6.5	RAN	GTP-binding nuclear protein Ran (GTPase Ran) (Ras-like protein TC4) (Ras-related nuclear protein)
Q5ZMB8	6.67279	3.6.5	PSMC2	Proteasome 26S subunit, ATPase 2		AAA+ ATPase domain
E1C080	3.3356	3.6.5	RAB8B	RAB8B, member RAS oncogene family		GTPase activity, Source: GO_Central	P-loop containing nucleoside triphosphate hydrolase
F1NEP9	4.17525	3.6.5	RFC1	Replication factor C subunit 1		P-loop containing nucleoside triphosphate hydrolase
E1C6G6	3.59402	3.6.5	SRP54	Signal recognition particle 54 kDa protein		P-loop containing nucleoside triphosphate hydrolase
F1N9J3	18.6414	3.6.5.-	GBP1	Guanylate-binding protein 1
E1BSH7	2.23216	3.6.5.-	MFN2	Mitofusin 2
F1NUD1	2.54002	3.6.5.-	GPN1	GPN-loop GTPase (EC 3.6.5.-)
Q5ZM73	3.94065	3.6.5.-	RHOT1	Mitochondrial Rho GTPase 1 (MIRO-1) (EC 3.6.5.-) (Ras homolog gene family member T1)
P50147	11.4758	3.6.5.1	GNAI2	Guanine nucleotide-binding protein G(i) subunit alpha-2 (Adenylate cyclase-inhibiting G alpha protein)
Q90694	2.69578	3.6.5.2	CDC42	Cell division control protein 42 homolog (G25K GTP-binding protein)
F1N9R7	3.91503	3.6.5.2		RAB29, member RAS oncogene family		GTPase
R4GMA6	2.21769	3.6.5.2	RHOG	Ras homolog family member G
E1BVP1	5.84488	3.6.5.3	EIF5B	translation initiation factor 5B
F1NPT0	3.16757	3.6.5.5	DNM1L	Dynamin-1-like protein
P07630	16.2339	4.2.1.1	CA2	Carbonic anhydrase 2 (EC 4.2.1.1) (Carbonate dehydratase II) (Carbonic anhydrase II) (CA-II)
Q5ZLP2	3.41814	4.2.1.109	APIP	Methylthioribulose-1-phosphate dehydratase (MTRu-1-P dehydratase) (EC 4.2.1.109) (APAF1-interacting protein homolog)
P51913	7.36628	4.2.1.11	ENO1	Alpha-enolase (EC 4.2.1.11) (2-phospho-D-glycerate hydro-lyase) (Phosphopyruvate hydratase)
P21265	7.28549	4.3.2.2	ADSL	Adenylosuccinate lyase (ADSL) (ASL) (EC 4.3.2.2) (Adenylosuccinase) (ASase)
Q5ZIF1	6.19507	4.3.3.	APMAP	Adipocyte plasma membrane-associated protein		Strictosidine synthase
E1C2C2	2.67168	4.6.1.	DDI2	protein DDI1 homolog 2		Triokinase/FMN cyclase DDI1
E1C1Y0	2.19553	4.6.1.	RTCA	RNA 3'-terminal phosphate cyclase		RNA-3'-phosphate cyclase activity
E1BXG0	2.96548	5.2.1.8	PPIH	Peptidyl-prolyl cis-trans isomerase (PPIase) (EC 5.2.1.8)
P24367	3.45325	5.2.1.8	PPIB	Peptidyl-prolyl cis-trans isomerase B (PPIase B) (EC 5.2.1.8) (Cyclophilin B) (Rotamase B) (S-cyclophilin) (SCYLP)
P00940	13.1366	5.3.1.1; 4.2.3.3	TPI1	Triosephosphate isomerase (TIM) (EC 5.3.1.1) (Methylglyoxal synthase) (EC 4.2.3.3) (Triose-phosphate isomerase)
F1NIJ6	3.56205	5.3.1.9	GPI	Glucose-6-phosphate isomerase (EC 5.3.1.9)
Q5ZHV4	2.36196	5.4.2.11; 5.4.2.4	BPGM	Phosphoglycerate mutase (EC 5.4.2.11) (EC 5.4.2.4)
Q5ZJH9	3.0137	5.4.99.-	DKC1	H/ACA ribonucleoprotein complex subunit DKC1 (EC 5.4.99.-) (Dyskerin)
O42130	2.17114	5.99.1.3	TOP2A	DNA topoisomerase 2-alpha (EC 5.99.1.3) (DNA topoisomerase II, alpha isozyme)
H9KZT7	5.94075	6.-.-	ILF2	Interleukin enhancer binding factor 2		2-5-oligoadenylate synthetase
Q5ZJQ6	3.04281	6.1.1.12	DARS	aspartyl-tRNA synthetase
F1P179	3.16734	6.1.1.17; 6.1.1.15	EPRS	bifunctional glutamyl/prolyl-tRNA synthetase
F1NE72	3.25113	6.1.1.6	KARS	Lysine--tRNA ligase (EC 6.1.1.6) (Lysyl-tRNA synthetase)
F1NC49	3.47758	6.1.1.7	AARSD1	alanyl-tRNA editing protein Aarsd1		Alanyl-tRNA synthetase
F1P226	2.62958	6.2.1.45	PDCD2L	Programmed cell death protein 2-like (ubiquitin-like 1-activating enzyme E1 B)
F1P0D2	17.2413	6.3.1.2	GSL	Glutamine synthetase (EC 6.3.1.2)
E1C502	6.12653	6.3.2.-	ATG3	Autophagy-related protein 3 （ubiquitin-like-conjugating enzyme ATG3）
Q5ZIE6	2.09723	6.3.2.-	NAE1	NEDD8-activating enzyme E1 regulatory subunit (APP-BP1) (Amyloid protein-binding protein 1)
E1BYQ3	3.49903	6.3.2.19	CUL3	Cullin 3		Cullin-RING E3 ubiquitin ligases
F1NF80	2.10637	6.3.2.5	PPCS	Phosphopantothenoylcysteine synthetase
P38024	2.27003	6.3.2.6; 4.1.1.21	AIRC	Multifunctional protein ADE2 [Includes: Phosphoribosylaminoimidazole-succinocarboxamide synthase (EC 6.3.2.6) (SAICAR synthetase); Phosphoribosylaminoimidazole carboxylase (EC 4.1.1.21) (AIR carboxylase) (AIRC)]
F1NAQ8	7.12221	6.3.5.2	GMPS	GMP synthase (glutamine-hydrolysing)
F1NYI3	16.3593	6.5.1.3	RTCB	tRNA-splicing ligase RtcB homolog (EC 6.5.1.3)
F1NW50	13.1524	7.1.2.2	ATP6V1H	V-type proton ATPase subunit H	H(+)-transporting two-sector ATPase
Q9YH14	26.4616	7.1.2.2	ATP5ME	Progesterone receptor binding protein	ATP synthase, F0 complex
E1BQA9	2.51631	7.2.2	ATP13A2	Cation-transporting ATPase	Catalysing the translocation of inorganic cations linked to the hydrolysis of a nucleoside triphosphate.
Q9YGL9	29.0017	7.2.2.10	ATP2A3	Sarcoplasmic/endoplasmic reticulum calcium ATPase 3 (ChkSERCA3) (SERCA3) (SR Ca(2+)-ATPase 3) (EC 7.2.2.10) (Calcium pump 3)
Q5ZKI1	5.60932	7.3.2	CLIC2	Chloride intracellular channel protein		Thioredoxin-like superfamily;Glutathione Transferase family
Q90705	4.90634	7.4.2	EEF2	Elongation factor 2 (EF-2)	Catalyzes the GTP-dependent ribosomal translocation step during translation elongation. During this step, the ribosome changes from the pre-translocational (PRE) to the post-translocational (POST) state as the newly formed A-site-bound peptidyl-tRNA and P-site-bound deacylated tRNA move to the P and E sites, respectively. Catalyzes the coordinated movement of the two tRNA molecules, the mRNA and …
A5HUM1	5.5429	7.4.2.6	TAP2	Transporter associated with antigen presentation 2 (Transporter associated with antigen processing 2)	ABC transporter type 1, transmembrane domain superfamily
A5HUM0	39.4257	7.4.2.6	TAP1	Transporter associated with antigen processing 1	ABC transporter type 1, transmembrane domain superfamily
Q5F4B9	2.7656	7.4.2.6	ABCD3	ATP binding cassette subfamily D member 3	ABC transporter type 1, transmembrane domain superfamily
E1C619	3.21188	7.4.2.6	ABCA1	ATP-binding cassette sub-family A member 1	ABC transporter type 1, transmembrane domain superfamily	AAA+ ATPase domain
Q5ZM62	2.11252	7.4.2.6	ABCF2	ATP-binding cassette sub-family F member 2	ABC transporter type 1, transmembrane domain superfamily
F1NFH6	5.6589	7.6.2.1	ATP11B	Phospholipid-transporting ATPase (EC 7.6.2.1)
F1NPA9	2.24323	non-enzyme proteins	RPS3	40S ribosomal protein S3
F1NIT0	2.39859	non-enzyme proteins	AKAP13	A-kinase anchor protein 13		A-kinase anchor proteins (AKAPs) are a group of structurally diverse proteins, which have the common function of binding to the regulatory subunit of protein kinase A (PKA) and confining the holoenzyme to discrete locations within the cell.AKAPs act as scaffold proteins
F1NLV4	13.3635	non-enzyme proteins	GNB1	G protein subunit beta 1
F1P3V4	17.686	non-enzyme proteins	LRRC47	leucine-rich repeat-containing protein 47
P02607	5.32958	non-enzyme proteins	MYL6	Myosin light polypeptide 6 (G2 catalytic) (LC17-GI) (LC17-NM) (Myosin light chain alkali smooth-muscle/non-muscle isoforms)
E1BX21	11.8071	non-enzyme proteins	SIN3A	Paired amphipathic helix protein Sin3a)		DomainIPR013194Histone deacetylase interacting domain
Q805B1	9.07655	non-enzyme proteins	TRAF-5 TRAF5	TNF receptor associated factor 5 (Tumor necrosis factor receptor associated factor-5)
F1NQ66	3.35241	non-enzyme proteins	TNIP1	TNFAIP3 interacting protein 1
F1NI66	8.72275	non-enzyme proteins	ZER1	Zyg-11 related cell cycle regulator		Acts as target recruitment subunit in the E3 ubiquitin ligase complex zer-1-cul-2-elc-1.
