# Supplementary material for: Marek’s Disease Virus Regulates the Ubiquitylome of Chicken CD4+ T Cells to Promote Tumorigenesis
Source: Int J Mol Sci. 2019 Apr 28;20(9):2089. doi: 10.3390/ijms20092089 (PMC6539122; doi:10.3390/ijms20092089)
Supplement: Supplementary file 1 [file ijms-20-02089-s001.zip › Supplementary File/Table S4.xlsx]

## Sheet: RD.K..N-motif
Table S4. Annotation of proteins containing the ‘RD.K..N’ motif
Protein accession	Position	M/T Ratio Ratio	Quanty Type	P value	Gene names	EC number	Protein names
E1BQG4	194	6.82407	Down	2.87e-11	GRK5	2.7.11.16	G protein-coupled receptor kinase (EC 2.7.11.-)
E1BQV7	63	8.44602	Down	3.11e-13	SLK	2.7.11.1	STE20 like kinase
E1BRA3	285	4.02557	Down	0.0122471	MARK3	2.7.11.1	Non-specific serine/threonine protein kinase (EC 2.7.11.1)
E1BS97	367	5.51407	Down	7.46e-06	PAK2	2.7.11.1	p21 (RAC1) activated kinase 2
E1BX69	916	2.56144	Up	0.00507086	EIF2AK3	2.7.11.1	Eukaryotic translation initiation factor 2 alpha kinase 3
E1BZ86	213	15.4462	Up	0.00331767	CAMK2G	2.7.11.17	Calcium/calmodulin dependent protein kinase II gamma
E1C1A7	318	10.684	Up	0.00522806	IRAK4	2.7.11.1	Interleukin 1 receptor associated kinase 4
E1C1H4	160	15.8043	Up	0.0137326	MAPK8	2.7.11.24	Mitogen-activated protein kinase (EC 2.7.11.24)
E1C2I2	153	17.1818	Up	0.000251347	MASTL GW GWL	2.7.11.1	Serine/threonine-protein kinase greatwall (GW) (GWL) (EC 2.7.11.1) (Microtubule-associated serine/threonine-protein kinase-like) (MAST-L)
E1C581	69	2.20996	Down	0.000429203	TBK1	2.7.11.10	TANK binding kinase 1
E1C8Z7	434	5.80474	Down	3.18e-07	STK38	2.7.11.1	Serine/threonine kinase 38
F1NBT0	65	6.56648	Down	3.85e-07	STK10	2.7.11.1	Serine/threonine-protein kinase 10 (EC 2.7.11.1)
F1NJL5	699	3.98455	Down	2.32e-06	CDC2L1	2.7.11.22	CDC2L1
F1NKU2	136	7.03627	Up	0.033489	MELK	2.7.11.1	Non-specific serine/threonine protein kinase (EC 2.7.11.1)
F1NLD7	445	2.95962	Down	0.000555804	EIF2AK2	2.7.11.1	Eukaryotic translation initiation factor 2 alpha kinase 2
F1NLJ3	167	3.8	Down	0.000316996	RPS6KA3	2.7.11.1	Ribosomal protein S6 kinase A3
F1NLJ3	513	8.5	Down	9.67575e-15	RPS6KA3	2.7.11.1	Ribosomal protein S6 kinase A3
F1NYS9	623	11.5486	Up	0.000901696	MAP3K5	2.7.11.25	Mitogen-activated protein kinase kinase kinase 5
F1NYS9	1078	2.53423	Down	0.000155309	MAP3K5	2.7.11.25	Mitogen-activated protein kinase kinase kinase 5
F1P1K1	315	12.3522	Up	0.00652381	CDK17	2.7.11.22	Cyclin dependent kinase 17
F1P5T2	72	5.38587	Up	0.00776061	PHKG1	2.7.11.19;2.7.11.1;2.7.11.26	Phosphorylase kinase catalytic subunit gamma 1
P05625	462	32.5212	Up	0.00184918	RAF1 MIL	2.7.11.1	RAF proto-oncogene serine/threonine-protein kinase (EC 2.7.11.1) (C-MIL) (C-RAF) (MIL proto-oncogene serine/threonine-protein kinase) (RAF-1)
P13863	130	152.004	Up	0.0143202	CDK1 CDC2	2.7.11.22; 2.7.11.23	Cyclin-dependent kinase 1 (CDK1) (EC 2.7.11.22) (EC 2.7.11.23) (Cell division control protein 2 homolog) (Cell division protein kinase 1) (p34 protein kinase)
Q5F3L5	76	11.951	Up	0.0468916	NEK6 RCJMB04_14d10	2.7.11.1	NIMA related kinase 6
Q5ZJB4	380	14.3248	Up	0.00430602	CHUK IKKA RCJMB04_19h23	2.7.11.10	Inhibitor of nuclear factor kappa-B kinase subunit alpha (I kappa-B kinase alpha) (IKK-A) (IKK-alpha) (IkBKA) (IkappaB kinase) (EC 2.7.11.10) (Conserved helix-loop-helix ubiquitous kinase) (Nuclear factor NF-kappa-B inhibitor kinase alpha) (NFKBIKA)
Q5ZJK4	179	3.89974	Up	0.00102745	STK4 RCJMB04_17i1	2.7.11.1	Serine/threonine-protein kinase 4 (EC 2.7.11.1) [Cleaved into: Serine/threonine-protein kinase 4 37kDa subunit (MST1/N); Serine/threonine-protein kinase 4 18kDa subunit (MST1/C)]
Q5ZJK4	34	2.67818	Down	0.000733721	STK4 RCJMB04_17i1	2.7.11.1	Serine/threonine-protein kinase 4 (EC 2.7.11.1) [Cleaved into: Serine/threonine-protein kinase 4 37kDa subunit (MST1/N); Serine/threonine-protein kinase 4 18kDa subunit (MST1/C)]
Q5ZJQ4	160	8.73537	Down	4.79e-08	SGK3 RCJMB04_16g8	2.7.11.1	SGK3
Q5ZKI0	251	51.838	Up	0.00798206	CAMK2D RCJMB04_10k21	2.7.11.17	Calcium/calmodulin-dependent protein kinase type II delta chain (CaM kinase II subunit delta) (CaM-kinase II delta chain) (CaMK-II subunit delta) (EC 2.7.11.17)
Q8AYC9	383	7.97268	Up	0.00733705	CHEK1 CHK1	2.7.11.1	Serine/threonine-protein kinase Chk1 (EC 2.7.11.1) (CHK1 checkpoint homolog) (Checkpoint kinase-1)
Q90771	147	11.68	Up	1.62e-08	cdk6 CDK6	2.7.11.22	Cyclin dependent kinase 6 (Cyclin-dependent kinase)
Q90891	170	5.18527	Up	0.0288984	MAP2K2 MEK2 MKK2 PRKMK2	2.7.12.2	Dual specificity mitogen-activated protein kinase kinase 2 (MAP kinase kinase 2) (MAPKK 2) (EC 2.7.12.2) (ERK activator kinase 2) (MAPK/ERK kinase 2) (MEK2)
Q9I9E0	149	2.59709	Up	0.0153103	TAOK3 KFC RCJMB04_21d18	2.7.11.1	Serine/threonine-protein kinase TAO3 (EC 2.7.11.1) (Kinase from chicken) (Thousand and one amino acid protein 3)
R4GIN8	154	10.0266	Down	0.000115124	PRKACB	2.7.11.11	Protein kinase cAMP-activated catalytic subunit beta
