# Supplementary material for: Marek’s Disease Virus Regulates the Ubiquitylome of Chicken CD4+ T Cells to Promote Tumorigenesis
Source: Int J Mol Sci. 2019 Apr 28;20(9):2089. doi: 10.3390/ijms20092089 (PMC6539122; doi:10.3390/ijms20092089)
Supplement: Supplementary file 1 [file ijms-20-02089-s001.zip › Supplementary File/Table S6.xlsx]

## Sheet: Up
Table S6A. Annotation of domains with significantly up-regulated ubiquitination
Domain Description	Fisher' exact test p value	-log10(P value)	Related Protein
AAA+ ATPase domain	0.000364171	3.44	Q90732 Q5ZM62 Q5F364 F1NXV4 Q5ZKX2 F1P3C0 Q5ZMK2 F1N9P5 E1C2U4 Q5ZIT7 R4GFE1 Q5ZMN2 P37383 E1BY08 E1BQU4 F1P1N3 Q5ZJX6 E1BYT2 F1N8Z4 F1NU79 F1P1U8 Q5F4B9 F1NKL4 E1C6Q1 F1P0V5 F1NT80 Q5ZMU9 P53033 Q5ZMB8
ATPase, AAA-type, core	0.00135649	2.87	Q90732 F1NU79 F1P1U8 Q5ZKX2 E1C6Q1 Q5ZIT7 R4GFE1 F1NT80 Q5ZMU9 E1BY08 F1P1N3 E1BQU4 P53033 E1BYT2 Q5ZMB8
Nucleic acid-binding, OB-fold	0.00155988	2.81	E1C9B8 Q09121 E1C0Z0 Q5ZLH1 E1C2U4 Q5ZJQ6 Q5ZKL0 E1BQF9 Q5ZMN2 Q06066 Q5ZJJ2 H9L029 F1N9W9 F1NAG0 E1C4C7 Q5ZLX2 F1NB20 F1NBD1
TCP-1-like chaperonin intermediate domain	0.00422738	2.37	Q5F411 Q5ZMG9 Q5ZJ54 Q6EE31 Q9I8D6 Q5ZJK8 Q5F424
GroEL-like apical domain	0.0125233	1.9	Q5F411 Q5ZMG9 Q5ZJ54 Q6EE31 Q9I8D6 Q5ZJK8 Q5F424
GroEL-like equatorial domain	0.0125233	1.9	Q5F411 Q5ZMG9 Q5ZJ54 Q6EE31 Q9I8D6 Q5ZJK8 Q5F424
Tubulin/FtsZ, GTPase domain	0.0241031	1.62	F1NW97 P09645 P09203 F1NYB1 P09644 P09244 H9L0M7 P32882
MCM N-terminal domain	0.0331605	1.48	Q5ZKL0 Q5ZMN2 F1NB20 F1NAG0 E1C2U4
PDZ domain	0.0370043	1.43	E1BWL4 F1N8B5 Q5ZHM8 E1C2K6 F1P2L9 Q5ZJ00 F1NTC8 F1N8T3 F1P033 Q5ZKZ8 F1NK47
FERM domain	0.042803	1.37	F1P051 R4GJ16 E1BUA1 E1BTC3 F1NMJ9 E1BV34 R4GLT5 Q75R65
Translation protein, beta-barrel domain	0.042803	1.37	Q90705 E1BYG8 Q90835 Q5ZMS3 Q5ZJZ2 E1BVP1 Q5F3X4 F1NQ35

## Sheet: Down
Table S6B. Annotation of domains with significantly down-regulated ubiquitination
Domain Description	Fisher' exact test p value	-log10(P value)	Related Protein
SH2 domain	0.00231638	2.64	E1BTC5 E1C2C8 E1C8M4 Q05876 E1BYL7 E1BU42 F1NG51 Q8JH64 F1N9Y5 F1N843 R4GI39 F7BWA2 F1P241 F1NN68 E1BXR0 P41239 E1BV81 Q6DV79 R4GJ16 F1NLL9 F1NMJ9 E1C6Q5 F1NW40 P42683
AGC-kinase, C-terminal	0.0120283	1.92	Q5ZJQ4 F1NMS0 E1BQG4 F1N9L1 F1NRH6 R4GIN8 E1C8Z7 E1C067 F1NLJ3 F1NJH1 H9L141 Q5F3L1 P18652 E1BXF2
FERM domain	0.0193635	1.71	E1BUA1 Q9PU45 E1BV34 E1BZY8 R4GJ16 E1BTC3 F1NMJ9 P12264 P54939
Band 4.1 domain	0.0202627	1.69	E1BUA1 Q9PU45 E1BV34 E1BZY8 R4GJ16 E1BTC3 F1NMJ9 P54939
Protein kinase, C-terminal	0.0318481	1.5	Q5ZJQ4 F1NMS0 F1NRH6 F1N9L1 E1C8Z7 F1NLJ3 F1NJH1 P18652 E1BXF2 Q5F3L1
Tyrosine-protein kinase, catalytic domain	0.033885	1.47	F1N869 E1C2C8 Q05876 E1BYL7 E1BU42 P41239 Q8JH64 F1N9Y5 R4GJ16 E1BTC3 F1NMJ9 E1C6Q5 P42683
FERM/acyl-CoA-binding protein, 3-helical bundle	0.0435886	1.36	F1P5I8 E1BZY8 E1BUA1 Q9PU45 E1BTC3 E1BV34 P54939
FERM central domain	0.0435886	1.36	E1BZY8 E1BUA1 Q9PU45 E1BTC3 F1NMJ9 E1BV34 P54939
FERM, C-terminal PH-like domain	0.0462711	1.33	E1BZY8 E1BUA1 Q9PU45 E1BV34 P12264
FERM, N-terminal	0.0462711	1.33	E1BZY8 E1BUA1 Q9PU45 E1BV34 P54939
Heat shock protein 70kD, C-terminal domain	0.0462711	1.33	Q7SX63 F1NC26 E1BT08 E1C0H5 O73885
Histone core	0.0463997	1.33	O93327 Q9PSW9 P70082 P84229 P70081 R4GJP9
