# Supplementary material for: Marek’s Disease Virus Regulates the Ubiquitylome of Chicken CD4+ T Cells to Promote Tumorigenesis
Source: Int J Mol Sci. 2019 Apr 28;20(9):2089. doi: 10.3390/ijms20092089 (PMC6539122; doi:10.3390/ijms20092089)
Supplement: Supplementary file 1 [file ijms-20-02089-s001.zip › Supplementary File/Table S7.xlsx]

## Sheet: all more than 10
Table S6. KEGG pathway analysis of proteins with a fold change greater than 10
KEGG_A_class	KEGG_B_class	Pathway	out (276)	All (913)	Pvalue	Qvalue	Pathway ID	Genes	K_IDs
Metabolism	Amino acid metabolism	Alanine, aspartate and glutamate metabolism	3	7	0.357921	0.577994	ko00250	E1BTX8;Q5ZJU3;F1P0D2	K11540+K01953+K01915
Metabolism	Amino acid metabolism	Arginine biosynthesis	1	2	0.513446	0.69689	ko00220	F1P0D2	K01915
Metabolism	Amino acid metabolism	Glycine, serine and threonine metabolism	1	3	0.660854	0.784722	ko00260	Q5ZLN1	K01834
Metabolism	Amino acid metabolism	Cysteine and methionine metabolism	2	7	0.676372	0.784722	ko00270	Q4W5Z4;F1P3F1	K17398+K01251
Metabolism	Amino acid metabolism	Lysine degradation	1	4	0.763716	0.829673	ko00310	E1BUN5	K11420
Metabolism	Amino acid metabolism	Valine, leucine and isoleucine degradation	1	5	0.835459	0.891405	ko00280	Q5ZLG0	K01907
Metabolism	Biosynthesis of other secondary metabolites	Butirosin and neomycin biosynthesis	2	2	0.0911541	0.310876	ko00524	F1NZJ2;H9KZN4	K00844+K00844
Diseases	Cancers	Viral carcinogenesis	26	54	0.00329941	0.126592	ko05203	Q5F3W6;Q5ZLQ6;E1C2E3;Q6U7I1;F1NH79;F1NIX2;P70081;Q9PSW9;O93378;Q805F9;F1NER6;Q5ZHM9;P56517;F1N9Y5;Q5ZIV9;Q6DV79;P18870;F1NXP6;Q90694;F1N8D9;R4GIN8;E1BTY1;R4GG65;Q90771;P13863;E1C093	K16198+K16197+K15041+K11838+K11643+K11594+K11254+K11252+K11224+K10610+K10587+K08053+K06067+K05855+K05768+K04692+K04448+K04398+K04393+K04392+K04345+K03173+K02206+K02091+K02087+K00922
Diseases	Cancers	Pathways in cancer	35	83	0.0104483	0.161447	ko05200	F1N9L1;O93378;E1BYQ6;E1C1F8;F1NEC3;P56517;F1N869;Q8JGM8;Q8UVF8;Q6DV79;R4GI26;H9KZ66;P50147;F1NLV4;Q5ZIZ6;Q5ZJB4;P18870;E1C1H4;F1NXP6;Q90694;F1N8D9;P01109;P05625;R4GIN8;F1NAF4;P11501;E1BTY1;P13474;Q8JHX2;F1P5N3;R4GG65;Q90771;Q5ZLD1;F1NN68;E1C093	K19662+K11224+K09291+K08736+K08045+K06067+K05091+K04726+K04725+K04692+K04639+K04635+K04630+K04536+K04496+K04467+K04448+K04440+K04398+K04393+K04392+K04377+K04366+K04345+K04189+K04079+K03173+K02678+K02620+K02353+K02206+K02091+K01679+K01116+K00922
Diseases	Cancers	Proteoglycans in cancer	20	42	0.0114837	0.161447	ko05205	F1N9L1;P49416;F1NM08;Q5F3U4;E1BV34;F1NE60;F1NG51;R4GI39;F1N843;Q6DV79;E1BZ86;Q5ZKI0;F1NDG1;Q90694;F1N8D9;P01109;P05625;R4GIN8;F1NN68;E1C093	K19662+K16338+K12823+K06276+K05762+K05742+K05730+K05730+K05697+K04692+K04515+K04515+K04441+K04393+K04392+K04377+K04366+K04345+K01116+K00922
Diseases	Cancers	Acute myeloid leukemia	8	16	0.0755666	0.306109	ko05221	O93378;F1N869;Q6DV79;Q5ZJB4;P01109;P05625;Q8JHX2;E1C093	K11224+K05091+K04692+K04467+K04377+K04366+K02620+K00922
Diseases	Cancers	Glioma	8	16	0.0755666	0.306109	ko05214	F1N9L1;E1BZ86;Q5ZKI0;P05625;P62149;Q90771;F1NN68;E1C093	K19662+K04515+K04515+K04366+K02183+K02091+K01116+K00922
Diseases	Cancers	Choline metabolism in cancer	8	17	0.106535	0.330674	ko05231	F1N9L1;Q5F3U4;P18870;E1C1H4;F1N8D9;P05625;F1NN68;E1C093	K19662+K06276+K04448+K04440+K04392+K04366+K01116+K00922
Diseases	Cancers	Central carbon metabolism in cancer	8	18	0.143434	0.403304	ko05230	F1N869;P01109;P05625;Q5ZLN1;E1C093;F1NZJ2;H9KZN4;H9L366	K05091+K04377+K04366+K01834+K00922+K00844+K00844+K00031
Diseases	Cancers	Pancreatic cancer	9	21	0.150574	0.409251	ko05212	Q5ZLR6;Q6DV79;Q5ZJB4;E1C1H4;Q90694;F1N8D9;P05625;Q90771;E1C093	K05729+K04692+K04467+K04440+K04393+K04392+K04366+K02091+K00922
Diseases	Cancers	Basal cell carcinoma	2	3	0.21863	0.490742	ko05217	Q8JHX2;F1P5N3	K02620+K02353
Diseases	Cancers	Endometrial cancer	6	14	0.223811	0.490742	ko05213	Q5F3U4;F1NP98;P01109;P05625;Q8JHX2;E1C093	K06276+K06272+K04377+K04366+K02620+K00922
Diseases	Cancers	Non-small cell lung cancer	6	14	0.223811	0.490742	ko05223	F1N9L1;Q5F3U4;P05625;Q90771;F1NN68;E1C093	K19662+K06276+K04366+K02091+K01116+K00922
Diseases	Cancers	Chronic myeloid leukemia	8	20	0.232632	0.491568	ko05220	O93378;P56517;Q5ZIZ6;Q5ZJB4;P01109;P05625;Q90771;E1C093	K11224+K06067+K04496+K04467+K04377+K04366+K02091+K00922
Diseases	Cancers	Small cell lung cancer	8	20	0.232632	0.491568	ko05222	Q8UVF8;Q5ZJB4;P01109;E1BTY1;R4GG65;Q90771;F1P1P3;E1C093	K04725+K04467+K04377+K03173+K02206+K02091+K02084+K00922
Diseases	Cancers	Colorectal cancer	8	21	0.28313	0.538539	ko05210	E1C1F8;P18870;E1C1H4;F1N8D9;P01109;P05625;Q8JHX2;E1C093	K08736+K04448+K04440+K04392+K04377+K04366+K02620+K00922
Diseases	Cancers	Prostate cancer	7	19	0.341596	0.577994	ko05215	Q5F3U4;Q5ZJB4;P05625;P11501;Q8JHX2;R4GG65;E1C093	K06276+K04467+K04366+K04079+K02620+K02206+K00922
Diseases	Cancers	Renal cell carcinoma	7	19	0.341596	0.577994	ko05211	P18870;Q90694;F1N8D9;P05625;P13474;Q5ZLD1;E1C093	K04448+K04393+K04392+K04366+K02678+K01679+K00922
Diseases	Cancers	Bladder cancer	3	7	0.357921	0.577994	ko05219	Q5F3L1;P01109;P05625	K04445+K04377+K04366
Diseases	Cancers	Transcriptional misregulation in cancers	10	30	0.421436	0.644234	ko05202	F1NM08;E1BX21;P84229;E1C764;P56517;E1BSW5;F1NPP0;P01109;E3VW39;F1NRC2	K12823+K11644+K11253+K08854+K06067+K04650+K04459+K04377+K04182+K03211
Diseases	Cancers	Thyroid cancer	3	8	0.45423	0.666018	ko05216	E1BYQ6;P01109;Q8JHX2	K09291+K04377+K02620
Diseases	Cancers	MicroRNAs in cancer	12	38	0.489373	0.69689	ko05206	F1N9L1;Q4W5Z4;P56517;E1BV34;Q5F364;Q6DV79;Q5F3L1;P01109;P05625;Q90771;F1NN68;E1C093	K19662+K17398+K06067+K05762+K05665+K04692+K04445+K04377+K04366+K02091+K01116+K00922
Diseases	Cancers	Melanoma	3	10	0.624383	0.781296	ko05218	P05625;Q90771;E1C093	K04366+K02091+K00922
Metabolism	Carbohydrate metabolism	Fructose and mannose metabolism	4	6	0.0716515	0.305798	ko00051	F1NIG6;P00940;F1NZJ2;H9KZN4	K17497+K01803+K00844+K00844
Metabolism	Carbohydrate metabolism	Pentose phosphate pathway	3	4	0.0849904	0.310876	ko00030	F1NIP5;H9L1C2;F1P1A5	K00948+K00616+K00615
Metabolism	Carbohydrate metabolism	Galactose metabolism	2	3	0.21863	0.490742	ko00052	F1NZJ2;H9KZN4	K00844+K00844
Metabolism	Carbohydrate metabolism	Starch and sucrose metabolism	2	3	0.21863	0.490742	ko00500	F1NZJ2;H9KZN4	K00844+K00844
Metabolism	Carbohydrate metabolism	Citrate cycle (TCA cycle)	3	6	0.259461	0.53001	ko00020	Q5ZLD1;F1P269;H9L366	K01679+K01648+K00031
Metabolism	Carbohydrate metabolism	Butanoate metabolism	1	1	0.3023	0.539177	ko00650	Q5ZLG0	K01907
Metabolism	Carbohydrate metabolism	Amino sugar and nucleotide sugar metabolism	3	7	0.357921	0.577994	ko00520	F1NIG6;F1NZJ2;H9KZN4	K17497+K00844+K00844
Metabolism	Carbohydrate metabolism	Glycolysis / Gluconeogenesis	5	15	0.492841	0.69689	ko00010	Q5ZLN1;P00940;F1NZJ2;H9KZN4;P00356	K01834+K01803+K00844+K00844+K00134
Metabolism	Carbohydrate metabolism	Inositol phosphate metabolism	6	19	0.535867	0.715487	ko00562	F1NGM1;F1NLL9;P00940;F1NN68;E1C093;Q5F356	K18081+K03084+K01803+K01116+K00922+K00920
Metabolism	Carbohydrate metabolism	Glyoxylate and dicarboxylate metabolism	1	3	0.660854	0.784722	ko00630	F1P0D2	K01915
Metabolism	Carbohydrate metabolism	Pyruvate metabolism	1	7	0.920324	0.944023	ko00620	Q5ZLD1	K01679
Diseases	Cardiovascular diseases	Viral myocarditis	4	9	0.27488	0.538539	ko05416	F1NM67;Q8JGM8;F1NXP6;F1N8D9	K06464+K04726+K04398+K04392
Diseases	Cardiovascular diseases	Dilated cardiomyopathy (DCM)	4	10	0.356123	0.577994	ko05414	F1NEC3;Q03669;Q9YGL9;R4GIN8	K08045+K05853+K05853+K04345
Diseases	Cardiovascular diseases	Arrhythmogenic right ventricular cardiomyopathy (ARVC)	3	8	0.45423	0.666018	ko05412	Q03669;Q9YGL9;Q8JHX2	K05853+K05853+K02620
Diseases	Cardiovascular diseases	Hypertrophic cardiomyopathy (HCM)	2	6	0.585386	0.763256	ko05410	Q03669;Q9YGL9	K05853+K05853
Cellular Processes	Cell growth and death	Cell cycle	14	33	0.0892703	0.310876	ko04110	Q5F3W6;Q5ZLQ6;R4GJW5;P56517;P01109;Q5ZKF5;F1NAG0;Q5ZMN2;F1NB20;E1C2U4;Q5ZKL0;R4GG65;Q90771;P13863	K16198+K16197+K06632+K06067+K04377+K03094+K02542+K02541+K02540+K02212+K02209+K02206+K02091+K02087
Cellular Processes	Cell growth and death	Oocyte meiosis	14	33	0.0892703	0.310876	ko04114	Q5F3W6;Q5ZLQ6;E1BVE1;F1NEC3;E1BZ86;Q5ZKI0;F1NDG1;F1NLJ3;P18652;R4GIN8;Q5ZKF5;R4GG65;P62149;P13863	K16198+K16197+K11481+K08045+K04515+K04515+K04441+K04373+K04373+K04345+K03094+K02206+K02183+K02087
Cellular Processes	Cell growth and death	Apoptosis	9	20	0.115388	0.35356	ko04210	E1C1A7;Q8JGM8;Q8UVF8;Q5ZJB4;F1NXP6;R4GIN8;E1BTY1;F1P1P3;E1C093	K04733+K04726+K04725+K04467+K04398+K04345+K03173+K02084+K00922
Cellular Processes	Cell growth and death	p53 signaling pathway	6	15	0.283916	0.538539	ko04115	Q8JGM8;F1NXP6;R4GG65;Q90771;P13863;F1P1P3	K04726+K04398+K02206+K02091+K02087+K02084
Cellular Processes	Cell motility	Regulation of actin cytoskeleton	21	45	0.0127397	0.169155	ko04810	P14105;Q789A6;F1NM67;Q5ZIV9;E1C2F9;F1P3I1;R4GF71;E1BV34;F1P1K3;Q5ZI99;F1P010;F1NE60;F1NG51;R4GI39;Q5ZLR6;R4GI26;Q90694;F1N8D9;P05625;E1C093;Q5F356	K10352+K10352+K06464+K05768+K05767+K05766+K05764+K05762+K05758+K05757+K05755+K05742+K05730+K05730+K05729+K04639+K04393+K04392+K04366+K00922+K00920
Cellular Processes	Cellular commiunity	Signaling pathways regulating pluripotency of stem cells	9	19	0.0852715	0.310876	ko04550	F1NAD2;F1NDM6;Q6DV79;Q90ZK6;F1NDG1;P01109;P05625;F1P5N3;E1C093	K14439+K11470+K04692+K04675+K04441+K04377+K04366+K02353+K00922
Cellular Processes	Cellular commiunity	Gap junction	8	20	0.232632	0.491568	ko04540	F1N9L1;F1NEC3;H9KZ66;P50147;F1NZH3;P05625;R4GIN8;P13863	K19662+K08045+K04635+K04630+K04420+K04366+K04345+K02087
Cellular Processes	Cellular commiunity	Focal adhesion	12	36	0.401459	0.635423	ko04510	F1N9L1;Q5F3U4;F1NP98;F1NG51;R4GI39;Q8UVF8;P18870;E1C1H4;Q90694;F1N8D9;P05625;E1C093	K19662+K06276+K06272+K05730+K05730+K04725+K04448+K04440+K04393+K04392+K04366+K00922
Cellular Processes	Cellular commiunity	Adherens junction	5	14	0.423199	0.644234	ko04520	F1N843;Q5ZJ21;Q90694;F1N8D9;Q8JHX2	K05697+K05690+K04393+K04392+K02620
Cellular Processes	Cellular commiunity	Tight junction	6	21	0.648038	0.784722	ko04530	F1N9L1;P14105;Q789A6;E1BWL4;P50147;Q90694	K19662+K10352+K10352+K06103+K04630+K04393
Organismal Systems	Circulatory system	Adrenergic signaling in cardiomyocytes	13	26	0.0253717	0.209097	ko04261	F1NEC3;Q03669;Q9YGL9;F1NE60;P50147;E1BZ86;Q5ZKI0;Q5F3L1;F1NDG1;R4GIN8;P62149;P24798;E1C093	K08045+K05853+K05853+K05742+K04630+K04515+K04515+K04445+K04441+K04345+K02183+K01539+K00922
Organismal Systems	Circulatory system	Cardiac muscle contraction	6	10	0.0481185	0.252567	ko04260	Q03669;Q9YGL9;F1NE60;E1BW78;P18944;P24798	K05853+K05853+K05742+K02268+K02261+K01539
Organismal Systems	Circulatory system	Vascular smooth muscle contraction	10	22	0.0930479	0.310876	ko04270	F1N9L1;P07660;P14105;Q789A6;F1NEC3;R4GI26;H9KZ66;P05625;R4GIN8;P62149	K19662+K12332+K10352+K10352+K08045+K04639+K04635+K04366+K04345+K02183
Organismal Systems	Development	Dorso-ventral axis formation	2	3	0.21863	0.490742	ko04320	F1NRC2;P13474	K03211+K02678
Organismal Systems	Development	Osteoclast differentiation	11	30	0.276159	0.538539	ko04380	E1C271;A7E3K8;Q8JH64;F1N9Y5;Q5ZJB4;P18870;F1NDG1;E1C1H4;F1N8D9;E1BTY1;E1C093	K08012+K08008+K07370+K05855+K04467+K04448+K04441+K04440+K04392+K03173+K00922
Organismal Systems	Development	Axon guidance	4	15	0.711752	0.813917	ko04360	P50147;Q90694;F1N8D9;F1NAF4	K04630+K04393+K04392+K04189
Organismal Systems	Digestive system	Gastric acid secretion	10	15	0.00361828	0.126592	ko04971	F1N9L1;P07630;F1NEC3;F1NE60;P50147;E1BZ86;Q5ZKI0;R4GIN8;P62149;P24798	K19662+K18245+K08045+K05742+K04630+K04515+K04515+K04345+K02183+K01539
Organismal Systems	Digestive system	Pancreatic secretion	8	15	0.0507248	0.252567	ko04972	F1N9L1;P07630;F1NEC3;Q03669;Q9YGL9;F1NE60;F1N8D9;P24798	K19662+K18245+K08045+K05853+K05853+K05742+K04392+K01539
Organismal Systems	Digestive system	Salivary secretion	6	11	0.079599	0.310876	ko04970	F1N9L1;F1NEC3;F1NE60;R4GIN8;P62149;P24798	K19662+K08045+K05742+K04345+K02183+K01539
Organismal Systems	Digestive system	Carbohydrate digestion and absorption	5	10	0.153015	0.409251	ko04973	F1N9L1;P24798;E1C093;F1NZJ2;H9KZN4	K19662+K01539+K00922+K00844+K00844
Organismal Systems	Digestive system	Bile secretion	5	11	0.214195	0.490742	ko04976	P07630;F1NEC3;F1NE60;R4GIN8;P24798	K18245+K08045+K05742+K04345+K01539
Organismal Systems	Digestive system	Vitamin digestion and absorption	1	1	0.3023	0.539177	ko04977	Q5F364	K05665
Organismal Systems	Digestive system	Protein digestion and absorption	2	4	0.352269	0.577994	ko04974	Q5F468;P24798	K14207+K01539
Organismal Systems	Digestive system	Mineral absorption	2	6	0.585386	0.763256	ko04978	P24798;P08267	K01539+K00522
Organismal Systems	Digestive system	Fat digestion and absorption	1	3	0.660854	0.784722	ko04975	E1BTF7	K13509
Diseases	Endocrine and metabolic diseases	AGE-RAGE signaling pathway in diabetic complications	11	23	0.0551231	0.258322	ko04933	F1N9L1;O93378;A7E3K8;Q6DV79;P18870;F1NDG1;E1C1H4;Q90694;F1N8D9;F1NN68;E1C093	K19662+K11224+K08008+K04692+K04448+K04441+K04440+K04393+K04392+K01116+K00922
Diseases	Endocrine and metabolic diseases	Type II diabetes mellitus	4	9	0.27488	0.538539	ko04930	E1C1H4;E1C093;F1NZJ2;H9KZN4	K04440+K00922+K00844+K00844
Diseases	Endocrine and metabolic diseases	Insulin resistance	7	25	0.671228	0.784722	ko04931	F1N9L1;Q5F3U4;Q6DV79;E1C1H4;F1NLJ3;P18652;E1C093	K19662+K06276+K04692+K04440+K04373+K04373+K00922
Organismal Systems	Endocrine system	GnRH signaling pathway	14	21	0.000533494	0.122014	ko04912	F1N9L1;F1NEC3;H9KZ66;E1BZ86;Q5ZKI0;P18870;F1NDG1;E1C1H4;F1NHE1;F1NZH3;Q90694;P05625;R4GIN8;P62149	K19662+K08045+K04635+K04515+K04515+K04448+K04441+K04440+K04432+K04420+K04393+K04366+K04345+K02183
Organismal Systems	Endocrine system	Melanogenesis	11	16	0.00153155	0.122014	ko04916	F1N9L1;F1NEC3;F1N869;P50147;E1BZ86;Q5ZKI0;P05625;R4GIN8;Q8JHX2;F1P5N3;P62149	K19662+K08045+K05091+K04630+K04515+K04515+K04366+K04345+K02620+K02353+K02183
Organismal Systems	Endocrine system	Renin secretion	6	8	0.0114348	0.161447	ko04924	F1NFJ5;F1NEC3;P50147;R4GIN8;P62149;P43233	K13296+K08045+K04630+K04345+K02183+K01363
Organismal Systems	Endocrine system	Aldosterone synthesis and secretion	8	15	0.0507248	0.252567	ko04925	F1N9L1;F1NEC3;E1C6T4;H9KZ66;E1BZ86;Q5ZKI0;R4GIN8;P62149	K19662+K08045+K06070+K04635+K04515+K04515+K04345+K02183
Organismal Systems	Endocrine system	Thyroid hormone signaling pathway	14	31	0.0534996	0.258322	ko04919	F1N9L1;E1BX21;Q5F3U4;P56517;Q03669;Q9YGL9;F1NE60;E1BSW5;P01109;P05625;R4GIN8;P24798;F1NN68;E1C093	K19662+K11644+K06276+K06067+K05853+K05853+K05742+K04650+K04377+K04366+K04345+K01539+K01116+K00922
Organismal Systems	Endocrine system	Estrogen signaling pathway	10	22	0.0930479	0.310876	ko04915	Q646T7;F1NEC3;P50147;P18870;P05625;R4GIN8;P11501;Q7SX63;P62149;E1C093	K09571+K08045+K04630+K04448+K04366+K04345+K04079+K03283+K02183+K00922
Organismal Systems	Endocrine system	Regulation of lipolysis in adipocyte	5	10	0.153015	0.409251	ko04923	F1NFJ5;F1NEC3;P50147;R4GIN8;E1C093	K13296+K08045+K04630+K04345+K00922
Organismal Systems	Endocrine system	Oxytocin signaling pathway	10	25	0.193501	0.467139	ko04921	F1N9L1;F1NEC3;P50147;E1BZ86;Q5ZKI0;P18870;P05625;R4GIN8;P62149;E1C093	K19662+K08045+K04630+K04515+K04515+K04448+K04366+K04345+K02183+K00922
Organismal Systems	Endocrine system	Ovarian Steroidogenesis	3	6	0.259461	0.53001	ko04913	F1NG69;F1NEC3;R4GIN8	K13373+K08045+K04345
Organismal Systems	Endocrine system	Prolactin signaling pathway	6	15	0.283916	0.538539	ko04917	O93378;Q6DV79;F1NDG1;E1C1H4;P05625;E1C093	K11224+K04692+K04441+K04440+K04366+K00922
Organismal Systems	Endocrine system	Thyroid hormone synthesis	5	13	0.351989	0.577994	ko04918	F1N9L1;F1NEC3;R4GIN8;P24798;R4GH86	K19662+K08045+K04345+K01539+K00432
Organismal Systems	Endocrine system	Insulin signaling pathway	11	32	0.365117	0.581752	ko04910	F1NFJ5;Q5ZHQ3;Q5F3U4;E1C1H4;P05625;R4GIN8;P62149;E1C093;F1NZJ2;H9KZN4;P12276	K13296+K07192+K06276+K04440+K04366+K04345+K02183+K00922+K00844+K00844+K00665
Organismal Systems	Endocrine system	Glucagon signaling pathway	6	17	0.41107	0.644234	ko04922	F1NFJ5;E1BZ86;Q5ZKI0;R4GIN8;P62149;Q5ZLN1	K13296+K04515+K04515+K04345+K02183+K01834
Organismal Systems	Endocrine system	Adipocytokine signaling pathway	5	14	0.423199	0.644234	ko04920	Q5ZKR7;Q6DV79;Q5ZJB4;E1C1H4;E1BTY1	K15013+K04692+K04467+K04440+K03173
Organismal Systems	Endocrine system	PPAR signaling pathway	3	10	0.624383	0.781296	ko03320	Q5ZKR7;Q5F3U4;F1NP98	K15013+K06276+K06272
Metabolism	Energy metabolism	Nitrogen metabolism	2	2	0.0911541	0.310876	ko00910	P07630;F1P0D2	K18245+K01915
Metabolism	Energy metabolism	Oxidative phosphorylation	6	14	0.223811	0.490742	ko00190	E1BW78;P18944;Q90647;F1NW50;Q9YH14;P24798	K02268+K02261+K02145+K02144+K02129+K01539
Organismal Systems	Environmental adaptation	Circadian entrainment	9	15	0.0153154	0.183019	ko04713	F1N9L1;F1NEC3;P50147;F1NLV4;E1BZ86;Q5ZKI0;Q5F3L1;R4GIN8;P62149	K19662+K08045+K04630+K04536+K04515+K04515+K04445+K04345+K02183
Organismal Systems	Environmental adaptation	Circadian rhythm	1	2	0.513446	0.69689	ko04710	Q5ZKF5	K03094
Organismal Systems	Excretory system	Aldosterone-regulated sodium reabsorption	4	9	0.27488	0.538539	ko04960	F1N9L1;Q5F3U4;P24798;E1C093	K19662+K06276+K01539+K00922
Organismal Systems	Excretory system	Proximal tubule bicarbonate reclamation	2	4	0.352269	0.577994	ko04964	P07630;P24798	K18245+K01539
Organismal Systems	Excretory system	Endocrine and other factor-regulated calcium reabsorption	4	11	0.437225	0.657212	ko04961	F1N9L1;Q5ZMP6;R4GIN8;P24798	K19662+K11826+K04345+K01539
Organismal Systems	Excretory system	Collecting duct acid secretion	2	5	0.476744	0.690557	ko04966	P07630;Q90647	K18245+K02145
Organismal Systems	Excretory system	Vasopressin-regulated water reabsorption	2	10	0.855683	0.896966	ko04962	E1BQU4;R4GIN8	K06027+K04345
Genetic Information Processing	Folding, sorting and degradation	Proteasome	11	23	0.0551231	0.258322	ko03050	F1NU79;Q5ZIT7;Q5ZKX2;P84169;F1NPQ0;H9L164;Q5F418;E1BX02;F6RX73;F1NC02;Q5ZLI2	K03066+K03065+K03064+K03039+K03035+K03033+K03032+K03028+K02739+K02728+K02727
Genetic Information Processing	Folding, sorting and degradation	Protein processing in endoplasmic reticulum	14	41	0.34383	0.577994	ko04141	E1BZJ3;Q5ZK10;Q5F3X8;O13113;F1NJI6;E1C0C3;E1C4G0;E1C1H4;F1NYS9;P11501;Q7SX63;E1BTY1;Q5ZKF5;Q5ZJM3	K14015+K14012+K14005+K12668+K10100+K09540+K09525+K04440+K04426+K04079+K03283+K03173+K03094+K01456
Genetic Information Processing	Folding, sorting and degradation	Ubiquitin mediated proteolysis	11	32	0.365117	0.581752	ko04120	F1NCH3;Q805F9;Q5ZMA2;E1BW48;F1P0U1;F1NER6;Q9W6F3;Q8UVF8;F1NIZ6;Q5ZKF5;F1NL19	K10615+K10610+K10599+K10595+K10593+K10587+K10573+K04725+K04552+K03094+K02207
Genetic Information Processing	Folding, sorting and degradation	Protein export	3	8	0.45423	0.666018	ko03060	F1NXV4;Q5ZJA5;E1C0C3	K13431+K12272+K09540
Genetic Information Processing	Folding, sorting and degradation	RNA degradation	2	10	0.855683	0.896966	ko03018	E1C056;Q5ZJH5	K12610+K12602
Genetic Information Processing	Folding, sorting and degradation	SNARE interactions in vesicular transport	1	8	0.944596	0.96478	ko04130	F1P4I3	K13505
Metabolism	Global and Overview	Carbon metabolism	11	20	0.0171131	0.194764	ko01200	Q5ZLN1;P00940;Q5ZLD1;E1BXC2;F1NIP5;F1NZJ2;H9KZN4;H9L1C2;F1P1A5;P00356;H9L366	K01834+K01803+K01679+K01070+K00948+K00844+K00844+K00616+K00615+K00134+K00031
Metabolism	Global and Overview	Biosynthesis of amino acids	8	15	0.0507248	0.252567	ko01230	F1P0D2;Q5ZLN1;P00940;F1NIP5;H9L1C2;F1P1A5;P00356;H9L366	K01915+K01834+K01803+K00948+K00616+K00615+K00134+K00031
Metabolism	Global and Overview	Fatty acid metabolism	2	8	0.750419	0.829673	ko01212	Q5ZKR7;P12276	K15013+K00665
Metabolism	Global and Overview	2-Oxocarboxylic acid metabolism	1	4	0.763716	0.829673	ko01210	H9L366	K00031
Metabolism	Glycan biosynthesis and metabolism	Other glycan degradation	1	1	0.3023	0.539177	ko00511	F1NYQ3	K17108
Metabolism	Glycan biosynthesis and metabolism	N-Glycan biosynthesis	1	3	0.660854	0.784722	ko00510	O13113	K12668
Diseases	Immune diseases	Primary immunodeficiency	5	9	0.100567	0.320472	ko05340	Q8JH64;E1BU42;F1NVB1;A5HUM0;Q5ZKP6	K07370+K07360+K06478+K05653+K01488
Diseases	Immune diseases	Systemic lupus erythematosus	5	10	0.153015	0.409251	ko05322	P70081;P84229;Q9PSW9;F6R1X6;F1NLM5	K11254+K11253+K11252+K11090+K11087
Diseases	Immune diseases	Inflammatiory bowel disease (IBD)	3	6	0.259461	0.53001	ko05321	Q8QFQ8;Q6DV79;P18870	K05482+K04692+K04448
Organismal Systems	Immune system	Fc epsilon RI signaling pathway	13	21	0.00235505	0.126592	ko04664	Q8JH64;Q5F3U4;F1N9Y5;F1NG51;R4GI39;F1NDG1;E1C1H4;F1NHE1;F1N8D9;P05625;F1NLL9;F1NN68;E1C093	K07370+K06276+K05855+K05730+K05730+K04441+K04440+K04432+K04392+K04366+K03084+K01116+K00922
Organismal Systems	Immune system	B cell receptor signaling pathway	15	27	0.00476708	0.126592	ko04662	F1N9L1;Q9DDT2;F1NMU5;Q8JH64;F1NW06;F1N9Y5;F1NG51;R4GI39;F1N843;Q5ZJB4;P18870;F1N8D9;P05625;F1NLL9;E1C093	K19662+K12230+K12229+K07370+K06508+K05855+K05730+K05730+K05697+K04467+K04448+K04392+K04366+K03084+K00922
Organismal Systems	Immune system	Fc gamma R-mediated phagocytosis	16	30	0.00610244	0.132589	ko04666	F1N9L1;E1BR42;F1NVB1;F1N9Y5;Q5ZIV9;F1P1K3;Q5ZI99;F1P010;F1NG51;R4GI39;Q90694;F1N8D9;P05625;F1NLL9;F1NN68;E1C093	K19662+K12367+K06478+K05855+K05768+K05758+K05757+K05755+K05730+K05730+K04393+K04392+K04366+K03084+K01116+K00922
Organismal Systems	Immune system	Leukocyte transendothelial migration	14	26	0.00921534	0.161447	ko04670	F1N9L1;E1C271;A7E3K8;F1NM67;F1NG51;R4GI39;Q5ZJ21;P50147;F1NDG1;Q90694;F1N8D9;F1NAF4;F1NN68;E1C093	K19662+K08012+K08008+K06464+K05730+K05730+K05690+K04630+K04441+K04393+K04392+K04189+K01116+K00922
Organismal Systems	Immune system	Natural killer cell mediated cytotoxicity	13	26	0.0253717	0.209097	ko04650	F1N9L1;E1BU42;F1NM67;E1C600;F1N9Y5;F1NG51;R4GI39;F1N843;Q8JGM8;F1N8D9;P05625;F1NN68;E1C093	K19662+K07360+K06464+K06453+K05855+K05730+K05730+K05697+K04726+K04392+K04366+K01116+K00922
Organismal Systems	Immune system	T cell receptor signaling pathway	15	32	0.0324352	0.221486	ko04660	E1BU42;F1NVB1;E1C600;Q5F3U4;F1NG51;R4GI39;F1N843;Q5ZJB4;P18870;F1NDG1;E1C1H4;Q90694;P05625;F1NN68;E1C093	K07360+K06478+K06453+K06276+K05730+K05730+K05697+K04467+K04448+K04441+K04440+K04393+K04366+K01116+K00922
Organismal Systems	Immune system	Chemokine signaling pathway	17	43	0.118125	0.357367	ko04062	F1N9L1;E1BR42;O93378;F1NEC3;F1NG51;R4GI39;Q6DV79;P50147;F1NLV4;Q5ZJB4;Q90694;F1N8D9;P05625;R4GIN8;F1NAF4;E3VW39;E1C093	K19662+K12367+K11224+K08045+K05730+K05730+K04692+K04630+K04536+K04467+K04393+K04392+K04366+K04345+K04189+K04182+K00922
Organismal Systems	Immune system	NOD-like receptor signaling pathway	6	12	0.120037	0.358612	ko04621	Q8QFQ8;Q5ZJB4;F1NDG1;E1C1H4;F1NXP6;P11501	K05482+K04467+K04441+K04440+K04398+K04079
Organismal Systems	Immune system	RIG-I-like receptor signaling pathway	6	13	0.168587	0.424128	ko04622	F1NIX2;Q5ZJB4;F1NDG1;E1C1H4;F1NXP6;E1BTY1	K11594+K04467+K04441+K04440+K04398+K03173
Organismal Systems	Immune system	Toll-like receptor signaling pathway	9	22	0.1904	0.464344	ko04620	E1C1A7;Q5ZJB4;P18870;F1NDG1;E1C1H4;F1NHE1;F1NXP6;F1N8D9;E1C093	K04733+K04467+K04448+K04441+K04440+K04432+K04398+K04392+K00922
Organismal Systems	Immune system	Intestinal immune network for IgA production	1	1	0.3023	0.539177	ko04672	F1NAF4	K04189
Organismal Systems	Immune system	Platelet activation	8	25	0.498887	0.69689	ko04611	F1NEC3;Q8JH64;F1N9Y5;R4GI26;P50147;F1NDG1;R4GIN8;E1C093	K08045+K07370+K05855+K04639+K04630+K04441+K04345+K00922
Organismal Systems	Immune system	Antigen processing and presentation	4	12	0.515112	0.69689	ko04612	A5HUM0;P11501;Q7SX63;P43233	K05653+K04079+K03283+K01363
Organismal Systems	Immune system	Cytosolic DNA-sensing pathway	2	7	0.676372	0.784722	ko04623	Q8QFQ8;Q5ZJB4	K05482+K04467
Organismal Systems	Immune system	Hematopoietic cell lineage	1	4	0.763716	0.829673	ko04640	F1N869	K05091
Diseases	Infectious diseases	Epstein-Barr virus infection	28	67	0.0246952	0.209097	ko05169	Q5F3W6;Q5ZLQ6;Q6U7I1;P56517;F1N9Y5;Q6DV79;Q5ZJB4;P18870;F1NDG1;E1C1H4;F1NHE1;P01109;R4GIN8;Q7SX63;E1BTY1;F1NU79;Q5ZIT7;Q5ZKX2;P84169;F1NPQ0;H9L164;Q5F418;E1BX02;F1NCB0;R4GG65;P13863;F1NN68;E1C093	K16198+K16197+K11838+K06067+K05855+K04692+K04467+K04448+K04441+K04440+K04432+K04377+K04345+K03283+K03173+K03066+K03065+K03064+K03039+K03035+K03033+K03032+K03028+K03010+K02206+K02087+K01116+K00922
Diseases	Infectious diseases	Salmonella infection	11	22	0.0389823	0.243416	ko05132	P14105;Q789A6;F1P1K3;Q5ZI99;F1P010;Q8QFQ8;P18870;F1NDG1;E1C1H4;Q90694;F1N8D9	K10352+K10352+K05758+K05757+K05755+K05482+K04448+K04441+K04440+K04393+K04392
Diseases	Infectious diseases	Amoebiasis	6	10	0.0481185	0.252567	ko05146	F1N9L1;P0CB50;F1NM67;H9KZ66;R4GIN8;E1C093	K19662+K13279+K06464+K04635+K04345+K00922
Diseases	Infectious diseases	Toxoplasmosis	12	26	0.0608317	0.274316	ko05145	Q5F3U4;E1C1A7;Q8UVF8;Q6DV79;P50147;Q5ZJB4;F1NDG1;E1C1H4;F1NHE1;F1NXP6;Q7SX63;E1C093	K06276+K04733+K04725+K04692+K04630+K04467+K04441+K04440+K04432+K04398+K03283+K00922
Diseases	Infectious diseases	Pertussis	7	13	0.0633967	0.280589	ko05133	F1NM67;E1C1A7;P50147;P18870;F1NDG1;E1C1H4;P62149	K06464+K04733+K04630+K04448+K04441+K04440+K02183
Diseases	Infectious diseases	Chagas disease (American trypanosomiasis)	10	22	0.0930479	0.310876	ko05142	E1C600;E1C1A7;H9KZ66;P50147;Q5ZJB4;P18870;F1NDG1;E1C1H4;F1NXP6;E1C093	K06453+K04733+K04635+K04630+K04467+K04448+K04441+K04440+K04398+K00922
Diseases	Infectious diseases	Leishmaniasis	7	14	0.0949537	0.310876	ko05140	F1N9L1;E1C271;F1NM67;F1N843;E1C1A7;P18870;F1NDG1	K19662+K08012+K06464+K05697+K04733+K04448+K04441
Diseases	Infectious diseases	African trypanosomiasis	3	5	0.165556	0.420936	ko05143	F1N9L1;P01994;Q8QFQ8	K19662+K13822+K05482
Diseases	Infectious diseases	Vibrio cholerae infection	4	8	0.197407	0.471803	ko05110	R4GIN8;Q90647;F1NW50;F1NN68	K04345+K02145+K02144+K01116
Diseases	Infectious diseases	Shigellosis	8	21	0.28313	0.538539	ko05131	F1P1K3;Q5ZI99;F1P010;Q5ZJB4;F1NDG1;E1C1H4;Q90694;F1N8D9	K05758+K05757+K05755+K04467+K04441+K04440+K04393+K04392
Diseases	Infectious diseases	Staphylococcus aureus infection	1	1	0.3023	0.539177	ko05150	F1NM67	K06464
Diseases	Infectious diseases	Legionellosis	5	13	0.351989	0.577994	ko05134	F1NM67;Q8QFQ8;F1NXP6;Q7SX63;F1P1P3	K06464+K05482+K04398+K03283+K02084
Diseases	Infectious diseases	Bacterial invasion of epithelial cells	7	22	0.516107	0.69689	ko05100	F1NP98;F1P1K3;Q5ZI99;F1P010;Q90694;F1N8D9;E1C093	K06272+K05758+K05757+K05755+K04393+K04392+K00922
Diseases	Infectious diseases	Hepatitis C	9	29	0.533341	0.715487	ko05160	F1NW06;Q5F3U4;Q6DV79;Q5ZJB4;F1NDG1;E1C1H4;P05625;E1BTY1;E1C093	K06508+K06276+K04692+K04467+K04441+K04440+K04366+K03173+K00922
Diseases	Infectious diseases	Influenza A	10	34	0.607878	0.781296	ko05164	F1N9L1;Q8QFQ8;E1C1A7;P18870;F1NDG1;E1C1H4;F1NHE1;P05625;Q7SX63;E1C093	K19662+K05482+K04733+K04448+K04441+K04440+K04432+K04366+K03283+K00922
Diseases	Infectious diseases	Herpes simplex infection	12	41	0.614611	0.781296	ko05168	E1BZG4;Q6U7I1;A5HUM0;Q5ZJB4;P18870;E1C1H4;F1NXP6;E1BTY1;Q5ZKF5;F1NL19;R4GG65;P13863	K15410+K11838+K05653+K04467+K04448+K04440+K04398+K03173+K03094+K02207+K02206+K02087
Diseases	Infectious diseases	HTLV-I infection	14	49	0.656657	0.784722	ko05166	E1C2E3;Q9I9D1;O93378;F1NEC3;F1NM67;Q8UVF8;Q5ZJB4;P18870;E1C1H4;P01109;R4GIN8;P13474;F1P5N3;E1C093	K15041+K15040+K11224+K08045+K06464+K04725+K04467+K04448+K04440+K04377+K04345+K02678+K02353+K00922
Diseases	Infectious diseases	Pathogenic Escherichia coli infection	5	19	0.727578	0.828053	ko05130	Q5ZLQ6;F1P1K3;Q5ZI99;F1P010;Q90694	K16197+K05758+K05757+K05755+K04393
Diseases	Infectious diseases	Measles	9	34	0.746283	0.829673	ko05162	P63247;O93378;E1C1A7;Q6DV79;Q5ZJB4;Q7SX63;R4GG65;Q90771;E1C093	K14753+K11224+K04733+K04692+K04467+K03283+K02206+K02091+K00922
Metabolism	Lipid metabolism	Fatty acid biosynthesis	2	4	0.352269	0.577994	ko00061	Q5ZKR7;P12276	K15013+K00665
Metabolism	Lipid metabolism	Glycerophospholipid metabolism	3	10	0.624383	0.781296	ko00564	E1BY49;E1BTF7;F1NCA2	K13523+K13509+K00111
Metabolism	Lipid metabolism	Steroid hormone biosynthesis	1	3	0.660854	0.784722	ko00140	F1NG69	K13373
Metabolism	Lipid metabolism	Glycerolipid metabolism	2	7	0.676372	0.784722	ko00561	E1BY49;E1BTF7	K13523+K13509
Metabolism	Lipid metabolism	Steroid biosynthesis	2	7	0.676372	0.784722	ko00100	F1NG69;F1P0L8	K13373+K05917
Metabolism	Lipid metabolism	Sphingolipid metabolism	1	4	0.763716	0.829673	ko00600	F1NYQ3	K17108
Metabolism	Lipid metabolism	Arachidonic acid metabolism	1	6	0.885474	0.920123	ko00590	R4GH86	K00432
Metabolism	Lipid metabolism	Fatty acid degradation	1	9	0.961493	0.973715	ko00071	Q5ZKR7	K15013
Environmental Information Processing	Membrane transport	ABC transporters	2	8	0.750419	0.829673	ko02010	Q5F364;A5HUM0	K05665+K05653
Metabolism	Metabolism of cofactors and vitamins	Retinol metabolism	1	2	0.513446	0.69689	ko00830	E1BTL3	K11153
Metabolism	Metabolism of cofactors and vitamins	One carbon pool by folate	1	3	0.660854	0.784722	ko00670	F1NMC3	K00288
Metabolism	Metabolism of other amino acids	Glutathione metabolism	3	10	0.624383	0.781296	ko00480	E1C4Q0;R4GH86;H9L366	K10807+K00432+K00031
Metabolism	Metabolism of terpenoids and polyketides	Terpenoid backbone biosynthesis	1	4	0.763716	0.829673	ko00900	F1NHT9	K00804
Organismal Systems	Nervous system	Neurotrophin signaling pathway	17	36	0.0213957	0.201171	ko04722	Q5F3U4;E1C1A7;E1BZ86;Q5ZKI0;P18870;Q5F3L1;F1NDG1;E1C1H4;F1NYS9;Q90694;F1N8D9;F1NLJ3;P18652;P05625;P62149;F1NN68;E1C093	K06276+K04733+K04515+K04515+K04448+K04445+K04441+K04440+K04426+K04393+K04392+K04373+K04373+K04366+K02183+K01116+K00922
Organismal Systems	Nervous system	Long-term potentiation	8	15	0.0507248	0.252567	ko04720	F1N9L1;E1BZ86;Q5ZKI0;F1NLJ3;P18652;P05625;R4GIN8;P62149	K19662+K04515+K04515+K04373+K04373+K04366+K04345+K02183
Organismal Systems	Nervous system	Serotonergic synapse	7	14	0.0949537	0.310876	ko04726	F1N9L1;F1NEC3;P50147;F1NLV4;F1NPP0;P05625;R4GIN8	K19662+K08045+K04630+K04536+K04459+K04366+K04345
Organismal Systems	Nervous system	Long-term depression	5	9	0.100567	0.320472	ko04730	F1N9L1;R4GI26;H9KZ66;P50147;P05625	K19662+K04639+K04635+K04630+K04366
Organismal Systems	Nervous system	GABAergic synapse	8	17	0.106535	0.330674	ko04727	F1N9L1;Q5F468;F1NEC3;E1BQU4;P50147;F1NLV4;R4GIN8;F1P0D2	K19662+K14207+K08045+K06027+K04630+K04536+K04345+K01915
Organismal Systems	Nervous system	Dopaminergic synapse	10	23	0.122221	0.360627	ko04728	F1N9L1;F1NEC3;P50147;F1NLV4;E1BZ86;Q5ZKI0;F1NDG1;E1C1H4;R4GIN8;P62149	K19662+K08045+K04630+K04536+K04515+K04515+K04441+K04440+K04345+K02183
Organismal Systems	Nervous system	Retrograde endocannabinoid signaling	7	16	0.178833	0.445219	ko04723	F1N9L1;F1NEC3;P50147;F1NLV4;F1NDG1;E1C1H4;R4GIN8	K19662+K08045+K04630+K04536+K04441+K04440+K04345
Organismal Systems	Nervous system	Cholinergic synapse	9	22	0.1904	0.464344	ko04725	F1N9L1;F1NEC3;H9KZ66;P50147;F1NLV4;E1BZ86;Q5ZKI0;R4GIN8;E1C093	K19662+K08045+K04635+K04630+K04536+K04515+K04515+K04345+K00922
Organismal Systems	Nervous system	Glutamatergic synapse	7	17	0.229441	0.491568	ko04724	F1N9L1;Q5F468;F1NEC3;P50147;F1NLV4;R4GIN8;F1P0D2	K19662+K14207+K08045+K04630+K04536+K04345+K01915
Organismal Systems	Nervous system	Synaptic vesicle cycle	4	11	0.437225	0.657212	ko04721	Q5ZMP6;E1BQU4;Q90647;F1NW50	K11826+K06027+K02145+K02144
Diseases	Neurodegenerative diseases	Huntington's disease	11	29	0.234472	0.491568	ko05016	E1C2E3;Q9I9D1;Q5ZMP6;E1BX21;P56517;F1NXP6;F1NCB0;E1BW78;P18944;F1P1P3;R4GH86	K15041+K15040+K11826+K11644+K06067+K04398+K03010+K02268+K02261+K02084+K00432
Diseases	Neurodegenerative diseases	Prion diseases	2	8	0.750419	0.829673	ko05020	R4GIN8;Q7SX63	K04345+K03283
Metabolism	Nucleotide metabolism	Pyrimidine metabolism	5	23	0.872586	0.91069	ko00240	E1BTX8;E1C4Q0;F1NCB0;R4GJX0;F1NMM9	K11540+K10807+K03010+K01518+K00876
Metabolism	Nucleotide metabolism	Purine metabolism	7	38	0.96904	0.977217	ko00230	F1NFJ5;E1C4Q0;F1NEC3;F1NCB0;R4GJX0;Q5ZKP6;F1NIP5	K13296+K10807+K08045+K03010+K01518+K01488+K00948
Genetic Information Processing	Replication and repair	DNA replication	8	16	0.0755666	0.306109	ko03030	P53033;H9L029;Q5ZJJ2;F1NAG0;Q5ZMN2;F1NB20;E1C2U4;Q5ZKL0	K10755+K10747+K07466+K02542+K02541+K02540+K02212+K02209
Genetic Information Processing	Replication and repair	Base excision repair	3	8	0.45423	0.666018	ko03410	H9L029;F1NLM0;F1N9Q6	K10747+K10567+K00567
Genetic Information Processing	Replication and repair	Non-homologous end-joining	1	2	0.513446	0.69689	ko03450	F1NEG1	K10866
Genetic Information Processing	Replication and repair	Homologous recombination	2	6	0.585386	0.763256	ko03440	F1NEG1;Q5ZJJ2	K10866+K07466
Genetic Information Processing	Replication and repair	Mismatch repair	4	13	0.587611	0.763256	ko03430	P53033;H9L029;E1C1F8;Q5ZJJ2	K10755+K10747+K08736+K07466
Genetic Information Processing	Replication and repair	Fanconi anemia pathway	2	7	0.676372	0.784722	ko03460	F1NP22;Q5ZJJ2	K10891+K07466
Genetic Information Processing	Replication and repair	Nucleotide excision repair	4	15	0.711752	0.813917	ko03420	P53033;H9L029;Q805F9;Q5ZJJ2	K10755+K10747+K10610+K07466
Organismal Systems	Sensory system	Inflammatory mediator regulation of TRP channels	12	24	0.0314229	0.220885	ko04750	F1N9L1;F1NEC3;F1NPJ9;E1BZ86;Q5ZKI0;F1NDG1;E1C1H4;F1NHE1;R4GIN8;P62149;F1NN68;E1C093	K19662+K08045+K04971+K04515+K04515+K04441+K04440+K04432+K04345+K02183+K01116+K00922
Organismal Systems	Sensory system	Olfactory transduction	5	8	0.0589543	0.270963	ko04740	F1NLV4;E1BZ86;Q5ZKI0;R4GIN8;P62149	K04536+K04515+K04515+K04345+K02183
Organismal Systems	Sensory system	Phototransduction - fly	3	4	0.0849904	0.310876	ko04745	E1BZ86;Q5ZKI0;P62149	K04515+K04515+K02183
Organismal Systems	Sensory system	Phototransduction	2	2	0.0911541	0.310876	ko04744	F1NLV4;P62149	K04536+K02183
Organismal Systems	Sensory system	Taste transduction	1	1	0.3023	0.539177	ko04742	R4GIN8	K04345
Environmental Information Processing	Signal transduction	Wnt signaling pathway	13	20	0.00122742	0.122014	ko04310	F1N9L1;E1BZ86;Q5ZKI0;F1N8Z4;Q5ZIZ6;P18870;E1C1H4;F1N8D9;P01109;R4GIN8;Q5ZKF5;Q8JHX2;F1P5N3	K19662+K04515+K04515+K04499+K04496+K04448+K04440+K04392+K04377+K04345+K03094+K02620+K02353
Environmental Information Processing	Signal transduction	cAMP signaling pathway	18	34	0.00403999	0.126592	ko04024	F1NFJ5;F1NEC3;Q03669;Q9YGL9;F1NE60;F1NG51;R4GI39;P50147;E1BZ86;Q5ZKI0;P18870;E1C1H4;F1N8D9;P05625;R4GIN8;P62149;P24798;E1C093	K13296+K08045+K05853+K05853+K05742+K05730+K05730+K04630+K04515+K04515+K04448+K04440+K04392+K04366+K04345+K02183+K01539+K00922
Environmental Information Processing	Signal transduction	Rap1 signaling pathway	18	36	0.00883421	0.161447	ko04015	F1N9L1;F1NEC3;F1P033;F1NM67;E1C6T4;F1NG51;R4GI39;Q5ZJ21;F1N869;P50147;F1NDG1;F1NHE1;Q90694;F1N8D9;P05625;P62149;F1NN68;E1C093	K19662+K08045+K08020+K06464+K06070+K05730+K05730+K05690+K05091+K04630+K04441+K04432+K04393+K04392+K04366+K02183+K01116+K00922
Environmental Information Processing	Signal transduction	MAPK signaling pathway	20	44	0.0208968	0.201171	ko04010	F1N9L1;Q5ZHM9;Q5ZJB4;F1NPP0;P18870;Q5F3L1;F1NDG1;E1C1H4;F1NHE1;F1NYS9;F1NZH3;Q90694;F1N8D9;P01109;F1NLJ3;P18652;P05625;R4GIN8;Q7SX63;E1BTY1	K19662+K08053+K04467+K04459+K04448+K04445+K04441+K04440+K04432+K04426+K04420+K04393+K04392+K04377+K04373+K04373+K04366+K04345+K03283+K03173
Environmental Information Processing	Signal transduction	Calcium signaling pathway	12	24	0.0314229	0.220885	ko04020	F1N9L1;F1NIK8;E1C2E3;Q9I9D1;Q03669;Q9YGL9;H9KZ66;E1BZ86;Q5ZKI0;R4GIN8;P62149;F1NN68	K19662+K18196+K15041+K15040+K05853+K05853+K04635+K04515+K04515+K04345+K02183+K01116
Environmental Information Processing	Signal transduction	Ras signaling pathway	18	41	0.040739	0.243416	ko04014	F1N9L1;E1C7R3;F1P4A4;F1NJH4;Q5ZHM9;E1BU42;F1N869;F1NLV4;Q5ZJB4;E1C1H4;Q90694;F1N8D9;P05625;R4GIN8;P13474;P62149;F1NN68;E1C093	K19662+K14958+K12380+K10632+K08053+K07360+K05091+K04536+K04467+K04440+K04393+K04392+K04366+K04345+K02678+K02183+K01116+K00922
Environmental Information Processing	Signal transduction	ErbB signaling pathway	10	20	0.0484624	0.252567	ko04012	F1N9L1;O93378;E1BZ86;Q5ZKI0;P18870;E1C1H4;P01109;P05625;F1NN68;E1C093	K19662+K11224+K04515+K04515+K04448+K04440+K04377+K04366+K01116+K00922
Environmental Information Processing	Signal transduction	Notch signaling pathway	4	6	0.0716515	0.305798	ko04330	P56517;F1NFB8;Q5ZIZ6;F1P5N3	K06067+K06058+K04496+K02353
Environmental Information Processing	Signal transduction	VEGF signaling pathway	7	15	0.133654	0.383614	ko04370	F1N9L1;F1NDG1;Q90694;F1N8D9;P05625;F1NN68;E1C093	K19662+K04441+K04393+K04392+K04366+K01116+K00922
Environmental Information Processing	Signal transduction	cGMP - PKG signaling pathway	13	32	0.134827	0.383614	ko04022	E1C2E3;Q9I9D1;F1NFJ5;F1NEC3;Q03669;Q9YGL9;R4GI26;H9KZ66;P50147;P05625;P62149;P24798;E1C093	K15041+K15040+K13296+K08045+K05853+K05853+K04639+K04635+K04630+K04366+K02183+K01539+K00922
Environmental Information Processing	Signal transduction	Sphingolipid signaling pathway	13	32	0.134827	0.383614	ko04071	F1N9L1;Q5F3U4;Q5F364;Q8JGM8;R4GI26;P50147;F1NDG1;E1C1H4;F1NYS9;F1N8D9;P05625;E1BTY1;E1C093	K19662+K06276+K05665+K04726+K04639+K04630+K04441+K04440+K04426+K04392+K04366+K03173+K00922
Environmental Information Processing	Signal transduction	HIF-1 signaling pathway	10	24	0.155824	0.409251	ko04066	F1N9L1;A7E3K8;Q6DV79;E1BZ86;Q5ZKI0;F1NN68;E1C093;F1NZJ2;H9KZN4;P00356	K19662+K08008+K04692+K04515+K04515+K01116+K00922+K00844+K00844+K00134
Environmental Information Processing	Signal transduction	TNF signaling pathway	10	24	0.155824	0.409251	ko04668	Q5ZJB4;P18870;Q5F3L1;F1NDG1;E1C1H4;F1NHE1;F1NYS9;F1NXP6;E1BTY1;E1C093	K04467+K04448+K04445+K04441+K04440+K04432+K04426+K04398+K03173+K00922
Environmental Information Processing	Signal transduction	MAPK signaling pathway - fly	3	5	0.165556	0.420936	ko04013	F1P4A4;F1NRC2;P13474	K12380+K03211+K02678
Environmental Information Processing	Signal transduction	Phospholipase D signaling pathway	9	24	0.281274	0.538539	ko04072	E1BY49;E1BTF7;F1NEC3;F1N9Y5;F1N869;R4GI26;P05625;F1NN68;E1C093	K13523+K13509+K08045+K05855+K05091+K04639+K04366+K01116+K00922
Environmental Information Processing	Signal transduction	Hedgehog signaling pathway	1	1	0.3023	0.539177	ko04340	R4GIN8	K04345
Environmental Information Processing	Signal transduction	FoxO signaling pathway	9	25	0.330646	0.577994	ko04068	Q6U7I1;Q5F3U4;Q6DV79;Q5ZJB4;F1NDG1;E1C1H4;P05625;R4GG65;E1C093	K11838+K06276+K04692+K04467+K04441+K04440+K04366+K02206+K00922
Environmental Information Processing	Signal transduction	NF-kappa B signaling pathway	9	25	0.330646	0.577994	ko04064	F1N9L1;Q8JH64;E1BU42;F1N9Y5;E1C1A7;Q8UVF8;Q5ZJB4;E1BTY1;F1NN68	K19662+K07370+K07360+K05855+K04733+K04725+K04467+K03173+K01116
Environmental Information Processing	Signal transduction	mTOR signaling pathway	5	14	0.423199	0.644234	ko04150	F1N9L1;Q5F3U4;F1NLJ3;P18652;E1C093	K19662+K06276+K04373+K04373+K00922
Environmental Information Processing	Signal transduction	Hippo signaling pathway	6	18	0.474518	0.690557	ko04390	Q5F3W6;Q5ZLQ6;F1NM67;P01109;Q8JHX2;F1P5N3	K16198+K16197+K06464+K04377+K02620+K02353
Environmental Information Processing	Signal transduction	PI3K-Akt signaling pathway	15	48	0.493655	0.69689	ko04151	Q5F3W6;Q5ZLQ6;Q9DDT2;Q5F3U4;F1N9Y5;F1N869;F1NLV4;Q5ZJB4;F1N8D9;P01109;P05625;P11501;R4GG65;Q90771;E1C093	K16198+K16197+K12230+K06276+K05855+K05091+K04536+K04467+K04392+K04377+K04366+K04079+K02206+K02091+K00922
Environmental Information Processing	Signal transduction	Hippo signaling pathway -fly	4	12	0.515112	0.69689	ko04391	Q5ZLQ6;E1BZU5;E1C1H4;P01109	K16197+K09851+K04440+K04377
Environmental Information Processing	Signal transduction	TGF-beta signaling pathway	3	9	0.543905	0.722184	ko04350	Q90ZK6;P01109;Q5ZKF5	K04675+K04377+K03094
Environmental Information Processing	Signal transduction	Phosphatidylinositol signaling system	7	24	0.622972	0.781296	ko04070	F1N9L1;F1NGM1;F1NLL9;P62149;F1NN68;E1C093;Q5F356	K19662+K18081+K03084+K02183+K01116+K00922+K00920
Environmental Information Processing	Signal transduction	Jak-STAT signaling pathway	6	22	0.697512	0.80534	ko04630	O93378;F1N843;Q6DV79;P01109;P05625;E1C093	K11224+K05697+K04692+K04377+K04366+K00922
Environmental Information Processing	Signal transduction	AMPK signaling pathway	3	22	0.981467	0.982373	ko04152	Q5F3U4;E1C093;P12276	K06276+K00922+K00665
Environmental Information Processing	Signaling molecules and interaction	Cell adhesion molecules (CAMs)	3	5	0.165556	0.420936	ko04514	P49416;F1NVB1;F1NM67	K16338+K06478+K06464
Environmental Information Processing	Signaling molecules and interaction	Cytokine-cytokine receptor interaction	5	14	0.423199	0.644234	ko04060	Q8QFQ8;F1N869;Q90ZK6;F1NAF4;E3VW39	K05482+K05091+K04675+K04189+K04182
Environmental Information Processing	Signaling molecules and interaction	ECM-receptor interaction	1	5	0.835459	0.891405	ko04512	P49416	K16338
Diseases	Substance dependence	Morphine addiction	6	14	0.223811	0.490742	ko05032	F1N9L1;F1NFJ5;F1NEC3;P50147;F1NLV4;R4GIN8	K19662+K13296+K08045+K04630+K04536+K04345
Genetic Information Processing	Transcription	Spliceosome	12	47	0.810203	0.872246	ko03040	Q5ZM36;F1NSP8;Q5ZL80;F1NUQ0;Q5ZM16;F1N9U0;F1NM08;E1BSC0;R4GLM6;F1NLM5;Q5ZMA2;Q7SX63	K13025+K12888+K12887+K12880+K12872+K12855+K12823+K12811+K12733+K11087+K10599+K03283
Genetic Information Processing	Transcription	RNA polymerase	1	7	0.920324	0.944023	ko03020	F1NCB0	K03010
Genetic Information Processing	Translation	Ribosome	15	43	0.299761	0.539177	ko03010	F1NB02;F1NFC6;E1C4M0;F1NU56;F1NF89;F1N9W9;E1C4N0;Q5ZII1;F1NQ35;P67883;P61355;P47832;E1C8F7;H9L213;P41125	K02995+K02987+K02981+K02975+K02974+K02949+K02947+K02930+K02917+K02908+K02901+K02898+K02896+K02880+K02873
Genetic Information Processing	Translation	RNA transport	14	49	0.656657	0.784722	ko03013	F1NN51;F1NRK3;E1BV45;Q90ZH5;F1NPS0;E1BV83;E1C370;F1NBL6;Q5ZM36;F1NUQ0;Q5ZHQ1;Q5ZJM9;E1BYQ6;Q8JFP1	K15516+K14523+K14325+K14324+K14312+K14310+K14305+K14289+K13025+K12880+K12160+K12160+K09291+K03257
Genetic Information Processing	Translation	Aminoacyl-tRNA biosynthesis	2	10	0.855683	0.896966	ko00970	F1NBD1;E1C2Z5	K01893+K01867
Genetic Information Processing	Translation	mRNA surveillance pathway	4	23	0.95071	0.966892	ko03015	E1BV45;Q90ZH5;Q5ZM36;E1BYG8	K14325+K14324+K13025+K03267
Genetic Information Processing	Translation	Ribosome biogenesis in eukaryotes	2	17	0.982373	0.982373	ko03008	H9L0K3;F1NRK3	K14564+K14523
Cellular Processes	Transport and catabolism	Phagosome	8	25	0.498887	0.69689	ko04145	F1P4I3;E1C271;A7E3K8;F1NM67;A5HUM0;F1N8D9;Q90647;F1NW50	K13505+K08012+K08008+K06464+K05653+K04392+K02145+K02144
Cellular Processes	Transport and catabolism	Lysosome	3	13	0.804417	0.869936	ko04142	F1NDA9;F1NW50;P43233	K12391+K02144+K01363
Cellular Processes	Transport and catabolism	Peroxisome	4	18	0.843132	0.895593	ko04146	Q5ZMQ9;E1BY08;P0CB50;H9L366	K13342+K13338+K13279+K00031
Cellular Processes	Transport and catabolism	Endocytosis	13	55	0.896507	0.927554	ko04144	E1C062;F1P4M9;E1C2V9;E1BYT2;Q5ZMP6;P28497;F1P1K3;Q5ZI99;F1P010;F1N869;Q90694;F1NAF4;Q7SX63	K19476+K19366+K12493+K12196+K11826+K10364+K05758+K05757+K05755+K05091+K04393+K04189+K03283
Metabolism	Xenobiotics biodegradation and metabolism	Drug metabolism - other enzymes	1	4	0.763716	0.829673	ko00983	F1NMM9	K00876
